# Supplementary material for: Proteome profiling reveals insights into cold-tolerant growth in sea buckthorn
Source: Proteome Sci. 2016 Oct 7;14:14. doi: 10.1186/s12953-016-0103-z (PMC5054542; doi:10.1186/s12953-016-0103-z)
Supplement: Additional file 2: Table S1A. — The identified protein summary of H. rhamnoides cv. ‘Chuisk’ responding to low-temperature stress using MALDI-TOF-TOF. Table S1B. The identified protein detail of H. rhamnoides cv. ‘Chuisk’ responding to low-temperature stress using MALDI-TOF-TOF. Table S2. GO enrichment terms under low-temperature stress with Arabidopsis thaliana homologues using GOEAST. Table S3. KEGG pathways of protein spots under low-temperature stress. Table S4. Primers used for detecting the gene expression by reverse real-time PCR. (XLS 171 kb) [file 12953_2016_103_MOESM2_ESM.xls]

## Sheet: S1-A
Table S1A. The identified protein summary of H. rhamnoides cv. ‘Chuisk’ responding to low temperature stress using MALDI-TOF-TOF.
Sample name		Index	Protein ID	Description	Protein Seq	Protein mass	Isoelectric Point			Coverage rate	Pep Count	Protein Score	Significance Score	E-value
437	D	1	tr|Q45RS3|Q45RS3_VITVI	AlaT1 OS=Vitis vinifera PE=2 SV=1	MSHKGLDYETLNENVKKVQYAVRGELYLRASELQKEGKKIIFTNVGNPHALGQKPLTFPRQVVALCQAPFLLDDPNVGLVFPADAIARAKHYLSLTSGGLGAYSDSRGLPGIRKEVAEFIGRRDGYPSDPELIFLTDGASKGVMQILNTIIRGERDGILVPVPQYPLYSAAISLFGGSLVPYYLEETANWGLDVNNLHSSVAAARSKGITVRAMVIINPGNPTGQCLSEANLKEILHFCYQENLVLLGDEVYQQNIYQDERPFISARKVLMDMGPPISKELQLVSFHTVSKGYWGECGQRGGYFEMTNIPPQTVDEIYKVASISLSPNVPGQIFLGVMVNPPTPGDISYLQFMRESKGILESLRRRAQIMTDGFNSCRNVVCNFTEGAMYSFPQIRLPP…	54059.5	6.99	45	6.6	23.55%	15	240	76	0
900	C	1	tr|Q3HVN5|Q3HVN5_SOLTU	Dehydroascorbate reductase OS=Solanum tuberosum GN=PGSC0003DMG400023416 PE=2 SV=1	MAVEVCVKAAVGAPDVLGDCPFSQRVLLTLEEKKVTYKKHLINVSDKPKWFLEVNPEGKVPVINFGDKWIPDSDVIVGIIEEKYPNPSLIAPPEFASVGSKLFPTFVSFLKSKDSSDGTEQALLDELKALEEHLKAHGPYANGQNVCSVDMSLAPKLYHLEVALGHFKKWSVPESLSHVRNYMKLLFERESFQNTKAEEKYVIAGWAPKV	23596.2	6.52	29	6.9	23.81%	4	120	76	0
486	C	1	tr|E0X737|E0X737_VIGRA	Glutamine synthetase OS=Vigna radiata PE=2 SV=1	MAQILAPSTQWQMRVTKSSLHASPITSNTWSSLLMKQNKKTSSAKFRVLAVKSDNSTINRLEGLLNLDITPFTDKIIAEYIWIGGTGIDVRSKSRTISKPVEHPSELPKWNYDGSSTGQAPGEDSEVILYPQAIFKDPFRGGNNILVICDSYTPAGEPIPTNKRHRAAEVFSNPKVIAEVPWYGIEQEYTLLQTNVKWPLGWPVGGYPGPQGPYYCSAGADKSFGRDISDAHYKACLFAGINISGTNGEVMPGQWEYQVGPSVGIEAGDHIWASRYILERITEQAGVVLSLDPKPIEGDWNGAGCHTNYSTKSMREDGGFEVIKKAILNLSLRHKEHISAYGEGNERRLTGKHETASINTFSWGVANRGCSIRVGRDTEKNGKGYLEDRRPASNMDPYV…	47516	7.26	43	5.6	29.14%	12	163	76	0
693	C	1	tr|O81609|O81609_PEA	Nodule-enhanced malate dehydrogenase OS=Pisum sativum GN=nemdh PE=2 SV=1	MATAASAATFSIGTAQTGRSLSPSNPFGFKSNSQVNFSGLKAMSSFSGNETCAALRATFAPKAVKENQNRNHILQPQASYKVALLGAAGGIGQPLALLIKMSPLVSDLHLYDIANVKGVAADISHCNTPSKVADFTGAAELANCLKGVDVVVIPAGVPRKPGMTRDDLFNINAGIVRDLVSAVADNCPGAFIHIISNPVNSTVPIAAEILKQKGVYDPKKLFGVSTLDVVRANTFVAQRKNLRLIDVDVPVVGGHAGITILPLLSKTKPSASFTDEEIEELTVRIQNAGTEVVEAKAGAGSATLSMAYAAARFVESSLRALDGDADVYECSYVQSDLTDLPFFASRVKIGRKGVEAFIPTDLQGLSEYEQKALEALKPELKASIEKGVAFAQKQTVVA	42106	7.88	37	6.3	11.56%	6	103	76	0
770	A	2	tr|B6T3B2|B6T3B2_MAIZE	Oxygen-evolving enhancer protein 1 OS=Zea mays GN=LOC100272890 PE=2 SV=1	MAASLQAAATLMQPAKIGGRAPFASLPSRPSSQLACRAFGVDAGAARITCSLQDVASRCVDAAKLAGFALATSALLVSGASAEGTPKRLTYDEIQSKTYMEVKGTGTANQCPTIDGGVESFPFKAGKYQMKKLCLEPTSFTVKAEGIAKNAPPEFQKTKLMTRLTYTLDEIEGPLEVGSDGTLKFEEKDGIDYAAVTVQLPGGERVPFLFTVKQLVATGKPESFGGPFLVPSYRGSSFLDPKGRGGSTGYDNAVALPAGGRGDEEELQKENIKNAASSTGNITLSVTKSNPETGEVIGVFESVQPSDTDLGAKAPKDVKIQGVWYAQLE	34782.7	5.27	31	5.3	26.75%	6	230	76	0
888	D	1	tr|B9SVY3|B9SVY3_RICCO	Peroxiredoxins, prx-1, prx-2, prx-3, putative OS=Ricinus communis GN=RCOM_0225410 PE=4 SV=1	MAYSAASTTGLISSIAATTKSMATPISKPSQTLTTSFFGHRKPLQSRAPRSISLNRVSHSRKSFVVKASSELPLVGNKAPDFEAEAVFDQEFINVKLSDYIGKKYVILFFYPLDFTFVCPTEITAFSDRYAEFEKINTEVLGVSIDSVFSHLAWVQTDRKSGGLGDLKYPLISDVTKSISKSYGVLIPDQGVALRGLFIIDKEGVIQHSTINNLAIGRSVDETLRTLQALQYVQENPDEVCPAGWKPGEKSMKPDPKLSKEYFAAI	29395.3	8.61	30	5.1	13.91%	3	119	76	0
966	C	2	sp|Q9S7H1|PSAD1_ARATH	Photosystem I reaction center subunit II-1, chloroplastic OS=Arabidopsis thaliana GN=psaD1 PE=1 SV=1	MATQAAGIFNSAITTAATSGVKKLHFFSTTHRPKSLSFTKTAIRAEKTDSSAAAAAAPATKEAPVGFTPPQLDPNTPSPIFAGSTGGLLRKAQVEEFYVITWNSPKEQIFEMPTGGAAIMREGPNLLKLARKEQCLALGTRLRSKYKITYQFYRVFPNGEVQYLHPKDGVYPEKANPGREGVGLNMRSIGKNVSPIEVKFTGKQSYDL	22640.8	10.35	27	8.2	50.96%	11	135	76	0
697	B	1	tr|A9REK6|A9REK6_PHYPA	Predicted protein OS=Physcomitrella patens subsp. patens GN=PHYPADRAFT_65099 PE=4 SV=1	MDFLKVKTEEKAVMRPTSWGKKDFDKQSMSIRIDLRYIVAVVYIPEVKTRRLLDYRRISILPSTARRPARSRAGKHDFWEEFLVESLLKDKVSEKKMVALFRLATIPEIRDYITSITDRYGNSLEDFSHALKDEYFLEDAECVTKKLFLEWIERPNKNLQATELLREFERQYSQLSKVEKLTLEPNKVDLFLQAADGGLQEKLEPLLEDKEEDEGLTTKWKNVEDAVGLLT	27149.3	5.57	36	6.7	45.45%	13	82.8	76	0.01
1249	D	1	tr|A5AEH7|A5AEH7_VITVI	Putative uncharacterized protein OS=Vitis vinifera GN=VITISV_020018 PE=4 SV=1	MHPPRMSAPSCIVPPTEQLVIRPHIVPLLPTFHEMESENPYAHIKEFEEVCNTFQERGASIDLMRLKLFPFTLKDKAKIWLNSLRPRSIRTWTNLQAEFLKKFFXTHRTNGLKRQISNFSAKENEKFYECWERYMKAINACPYHDFDTWLLXSYFYDSMSSSIKQLLETMCGGDFMSKNPEEAMDFLSYVAEVSRGWDEPNAKEVGRMKSQPNAPNAKAGMYTLNEDIDMKAKVVAMARRLEELEMKKKCPFLKHQCKLCRVPFVNLLSTWNHLNFSXRPRAPQYTQLGQAPLQASNLEQAIVNLSKVMGDFDGDQKSINAQLSQRIDSVEMQEKGKFPSQPHQNPKGIHEVEAQEGESSQVREVKAVITLKSDKKVDMPTSKPEHEPEIKVEKEKREE…	146398	8.01	16	4.9	6.97%	9	76.8	76	0.05
550	A	1	tr|K7SV07|K7SV07_GOSBA	Chloroplast ribulose bisphosphate carboxylase/oxygenase activase alpha1 (Fragment) OS=Gossypium barbadense PE=2 SV=1	GLAYDISDDQQDITRGKGMVDSLFQAPMNDGTHYAVMSSYEYISQGLKTYNLDNNMDGFYIAPAFMDKLVVHISKNFMSLPNIKVPLILGIWGGKGQGKSFQCELVFAKMGINPIMMSAGELESGNAGEPAKLIRQRYREAADIIKKGKMCALFINDLDAGAGRMGGTTQYTVNNQMVNATLMNIADNPTNVQLPGMYNKEENPRVPIIVTGNDFSTLYAPLIRDGRMEKFYWAPTRDDRIGVCKGIFRTDGVRDEDIVKLVDTFPGQSIDFFGALRARVYDDEVRKWISEVGVASVGKKLVNSREGPPTFEQPKMTIEKLLEYGNMLVAEQENVKRVQLADKYLSEAALGEANEDSINRGTFYGKAAQQV	41344.7	5.16	41	4.6	25.61%	9	255	76	0
811	A	4	tr|A0A075BY10|A0A075BY10_9ROSI	Ribulose bisphosphate carboxylase large chain (Fragment) OS=Semecarpus australiensis GN=rbcL PE=3 SV=1	KASVXFKAGVKDYKLTYYTPDYITKDTDILAAFRVTPQPGVPPEEAGAAVAAESSTGTWTTVWTDGLTSLDRYKGRCYNIEPVAGEENQYICYVAYPLDLFEEGSVTNMFTSIVGNVFGFKALRALRLEDLRVPTAYIKTFQGPPHGIQVERDKLNKYGRPLLGCTIKPKLGLSAKNYGRAVYECLRG	21033.7	8.55	28	8.6	26.60%	6	268	76	0
764	B	1	tr|G0WZ78|G0WZ78_9LAMI	Ribulose-1,5-bisphosphate carboxylase/oxygenase large subunit (Fragment) OS=Phlomis fruticosa GN=rbcL PE=3 SV=1	GVKEYKLTYYTPEYETKDTDILAAFRVTPQPGVPPEEAGAAVAAESSTGTWTTVWTDGLTSLDRYKGRCYHIEPVLGEKDQYICYVAYPLDLFEEGSVTNMFTSIVGNVFGFKALRALRLEDLRVPTAYIKTFQGPPHGIQVERDKLNKYGRPLLGCTIKPKLGLSAKNYGRAVYECLRGGLDFTKDDENVNSQPFMRWRDRFLFCAEAIYKAQAETGEIKGHYLNATAGTCEEMMKRAVFARELGVPIVMHDYLTGGFTANTTLAHYCRDNGLLLHIHRAMHAVIDRQKNHGMHFRVLAKALRLSGGDHIHAGTVVGKLEGEREITLGFVDLLRDDYIEKDRSRGIYFTQDWVSLPGVIPVASGGIHVWHMPALTEIFGDDSVLQFGGGTLGHPWGNA…	50960.7	6.79	31	6.4	37.75%	21	414	76	0
1285	B	1	tr|Q9FUJ4|Q9FUJ4_SOYBN	Ribulose bisphosphate carboxylase small chain OS=Glycine max PE=2 SV=2	MASSMISSPAVTTVNRAGAGMVAPFTGLKSMAGFPTRKTNNDITSIASNGGRVQCMQVWPPVGKKKFETLSYLPDLDDAQLAKEVEYLLRKGWIPCLEFELEHGFVYREHNRSPGYYDGRYWTMWKLPMFGCTDASQVLKELQEAKTAYPNGFIRIIGFDNVRQVQCISFIAYKPPGX	20184	8.87	18	8	44.94%	9	104	76	0
1316	B	2	tr|G8E578|G8E578_9ERIC	Ribulose bisphosphate carboxylase large chain (Fragment) OS=Ardisia lanceolata GN=rbcL PE=3 SV=1	KLTYYTPEYATKDTDILAAFRVTPQPGVPPEEAGAAVAAESSTGTWTTVWTDGLTSLDRYKGRCYHIEPVAGEENQYIAYVAYPLDLFEEGSVTNMFTSIVGNVFGFKALRALRLEDLRIPTAYVKTFQGPPHGIQVERDKLNKYGRPLLGCTIKLKLG	17713.1	6.52	16	6.5	19.50%	3	111	76	0
1326	B	1	tr|Q9TM52|Q9TM52_HUMLU	Ribulose 1,5-bisphosphate carboxylase (Fragment) OS=Humulus lupulus var. cordifolius GN=rbcL PE=3 SV=1	VGFNAGVKDYKLTYYTPEYETKDTDILAAFRVTPQPGVPPEEAGAAVAAESSTGTWTTVWTDGLTSLDRYKGRCYHIEPVAGEENQYIAYVAYPLDLFEEGSVTNMFTSIVGNVFGFKALRALRLEDLRIPTSYTKTFQGPPHGIQVERDKLNKYGRPLLGCTIKPKLGLSAKNYGRAVYECLRGGLDFTKDDENVNSQPFMRWRNRFLFCAEAIYKSQSETGEIKGHYLNATAGTCEEMMKRAVFARELGVPIVMHDYLTGGFTANTSLAHYCRDNGLLLHIHRAMHAVIDRQKNHGIHFRVLAKALRMSGGDHIHAGTVVGKLEGEREITLGFVDLLRDDFIEKDRSRGIYFTQDWVSLPGVLPVASGGIHVWHMPALTEIFGDDSVLQFGGGTLGH…	46839.6	6.92	14	6.3	14.29%	7	85.4	76	0.01
369	C	1	tr|U6BRD7|U6BRD7_9LAMI	Ribulose-1,5-bisphosphate carboxylase/oxygenase large subunit (Fragment) OS=Plantago media PE=3 SV=1	NLTYYTPQYETKDTDILAAFRVTPQPGVPPEEAGAAVAAESSTGTWTTVWTDGLTSLDRYKGRCYHIEPVPGEADQYICYVAYPLDLFEEGSVTNMFTSIVGNVFGFKALRALRLEDLRIPVAYVKTFQGPPHGIQVERDKLNKYGRPLLGCTIKPKLGLSAKNYGRACYECLRGGLDFTKDDENVNSQPFMRWRDRFLFCAEAIYKSQAETGEIKGHYLNATAGTCEEMMKRAIFARELGVPIVMHDYLTGGFTANTSLAHYCRDNGLLLHIHRAMHAVIDRQKNHGIHFRVLAKALRMSGGDHIHSGTVVGKLEGEREITLGFVDLLRDDFIEKDRSRGIYFTQDWVSLPGVIPVASGGIHVWHMPALTEIFGDDSVLQFGGGTLGHPWGNAPGAVA…	50730.4	6.56	52	6.7	18.14%	8	81.4	76	0.02
865	C	4	tr|I6ZRW6|I6ZRW6_UVUPE	Ribulose bisphosphate carboxylase large chain (Fragment) OS=Uvularia perfoliata GN=rbcL PE=3 SV=1	TETKASAGFKAGVKDYRLTYYTPDYKTKDTDILAAFRVTPQPGVPSEEAGAAVAAESSTGTWTTVWTDGLTSLDRYKGRCYNIEPVVGEDNQFIAYVAYPLDLFEEGSVTNMFTSIVGNVFGFKALRALRLEDLRIPPSYSKTFQGPPHGIQVERDKLNKYGRPLLGCTIKPKLGLSAKNYGRAVYECLRGGLDFTKDDENVNSQPFMRWRDRFLFCAEAIYKAQA	25444.8	8.26	29	8.6	27.88%	6	134	76	0
1012	C	1	tr|L0N7U1|L0N7U1_9POAL	Ribulose bisphosphate carboxylase large chain (Fragment) OS=Echinaria capitata GN=rbcL PE=3 SV=1	TKAGVEFQAGVKDYKLTYYTPEYETKDTDILAAFRVTPQPGVPPEEAGAAVAAESSTGTWTTVWTDGLTSLDRYKGRCYHIEPVPGEDSQYICYIAYPLDLFEEGSVTNMFTSIVGNVFGFKALRALRLEDLRIPAAYAKTFQGPPHGIQVERDKLNKYGRPLLGCTIKPKLGLSAKNYGRACYECLRGGLDFTKDDENVNSQPFMRWRDRFVFCAEAIYKAQA	25383.6	6.51	26	7.9	14.29%	3	94.1	76	0
1290	D	1	tr|Q9FUJ4|Q9FUJ4_SOYBN	Ribulose bisphosphate carboxylase small chain OS=Glycine max PE=2 SV=2	MASSMISSPAVTTVNRAGAGMVAPFTGLKSMAGFPTRKTNNDITSIASNGGRVQCMQVWPPVGKKKFETLSYLPDLDDAQLAKEVEYLLRKGWIPCLEFELEHGFVYREHNRSPGYYDGRYWTMWKLPMFGCTDASQVLKELQEAKTAYPNGFIRIIGFDNVRQVQCISFIAYKPPGX	20184	8.87	17	7.6	40.45%	7	101	76	0
345	A	1	tr|A0A061GAI3|A0A061GAI3_THECC	TCP-1/cpn60 chaperonin family protein OS=Theobroma cacao GN=TCM_028852 PE=3 SV=1	MTSSFNALLYSSPAFPCSRTMDKKFLSSSGRLSSFDSISSSAIVGRKQNVILRRGHSSKIWAMAKELHFNKDGSAIKKLQTGVNKLADLVGVTLGPKGRNVVLESKFGSPKIVNDGVTVAKEVELEHPVENIGARLVRQAASKTNDLAGDGTTTSVVLAQGLITEGVKVVAAGANPVQITKGIESTTKALVSELKMMSKEVEDSELADVAAVSAGNNYEVGNMIAEAMGKVGRKGIVTLEEGSGSENSMYVVEGMQFDRGYISPYFVTDSEKMAVECENCKLLLVDKKITNARDLIHVLEDAIKEGYPIVIIAEDIEQEALATLVVNKLRGSLKIAALKAPGFGERKSQYLDDIAILTGGTVIRDEVGLSLDKAEKEVLGQAAKVVLTKETTTIVGDGS…	65045.9	5.4	53	5.1	16.78%	8	182	76	0
298	A	1	tr|A0A061GRX0|A0A061GRX0_THECC	TCP-1/cpn60 chaperonin family protein OS=Theobroma cacao GN=TCM_039855 PE=3 SV=1	MASTFTAMSSVGSFVAPNGRVMDKKLASSSNRLSSFASISSTAFGMRQNVVLRRTRLPKISAAKELHFNKDGSAIKKLQTGVNKLADLVGVTLGPKGRNVVLESKYGSPKIVNDGVTVAKEVELEDPVENIGAKLVRQAAAKTNDLAGDGTTTSVVLAQGLIAEGVKVVAAGANPVLITRGIEKTSKALVSELKAISKEVEDSELADVAAVSAGNNYEVGNMIAEAMSKVGRKGVVTLEEGKSAENSLYVVEGMQFDRGYISPYFVTDGEKMAVEYENCKLLLVDKKITNARDLINILEDAIKSGYPILIIAEDIEQEALATLVVNKLRGALKIAALKAPGFGERKSQYLDDIAILTGGTVIRDEVGLSLDKAGSEVLGHASKVVLTKDTTTIVGDGST…	64512.9	5.41	65	5.2	19.28%	11	306	76	0
506	C	3	tr|A0A067G106|A0A067G106_CITSI	Uncharacterized protein OS=Citrus sinensis GN=CISIN_1g012383mg PE=4 SV=1	MGTGTHYAVMSSYDYISQGLRTYNLDNTIDGLYIAPAFMDKLVVHITKNFMSLPNIKVPLILGIWGGKGQGKSFQCELVFAKMGINPIMMSAGELESGNAGEPAKLIRQRYREAADIIKKGKMCCLMINDLDAGAGRMGGTTQYTVNNQMVNATLMNIADNPTCVQLPGMYNKEENPRVPIIVTGNDFSTLYAPLIRDGRMEKFYWAPTREDRIGVCKGIFRNDNVADDDIVKLVDTFPGQSIDFFGALRARVYDDEVRKWISGVGVGSIGKSLVNSKEAAPTFEQPRMTMEKLLEYGNMIVQEQENVKRVQLADKYLSEAALGEANEDAIQSGNFYGKAAQQMNVPVPEGCTDPTAENFDPTARSDDGSCQYTL	41737.5	4.82	41	5.5	35.20%	12	170	76	0
594	A	1	tr|A0A022RXL5|A0A022RXL5_ERYGU	Uncharacterized protein OS=Erythranthe guttata GN=MIMGU_mgv1a006156mg PE=4 SV=1	MAAIISCHRYSSSSQLTSNQKFVSHILPSKCSRRQFYHNATTQQFKPLCSSRKSTPFVPVDEQRDRSSSIKKTAISIALAVGLVTGFPDLGYLGQANAAAIAPALPDVSVLISGPPIKDPGALLRYALPIDNKAIREVQKPLEDITDSLKIAGVKALDSVERNIRQASRALKQGRTLIVGGLAKSKVDDGVELLNKLELGLDEFQKIVEDRKRDAVAPKQKELLSYVGGVEEDMVDGFPYEVPEEYRNMPLLKGRATVDMKVKVKDNPSINECVFRIVLDGYNAPVTAGNFVDLVERHFYDGMEIQRADGFVVQTGDPEGPAEGFIDPSTEKTRTIPLEIMADGEKAPFYGETLEDLGLYKAQTRLPFNAFGTMAMAREEFDNNSASSQVFWLLKESEL…	50027.7	4.97	40	4.8	14.32%	7	125	76	0
702	A	1	tr|I1IIX1|I1IIX1_BRADI	Uncharacterized protein OS=Brachypodium distachyon GN=BRADI4G08760 PE=4 SV=1	MAGLASLNTISLSAPSSPPAPGGSAGGGRRLVTAAAVSAAFARTRLRSPSLRAAPAPARRVAARAAALDDEWGNEPGERGSSAAAVAEDAPPAASELAALKEKLRAALYGTERGLRASSETRAEVVEILSQLEARNPTPAPTEALPLLNGKWILAYTSFSQLFPLLGSGRLPALVTVDEISQTIDSENFTVQNCIKFSGPLATTSVSTNARFEIRSPKRVQIKFDEGIIGTPQLTDSIVLPEKFEFFGQNIDLSPLSGIFTSIENAASSVAKTISGQPPLKVPIRSDNARSWLLTTYLDDELRISRGDGSSIFVLFKEGSGLLI	34165	6.92	35	5.1	8.64%	2	92.3	76	0
1094	D	1	tr|I1IEV5|I1IEV5_BRADI	Uncharacterized protein OS=Brachypodium distachyon GN=BRADI3G58000 PE=4 SV=1	MEESKLKAARLLLQMRDHLATDAGKELAEKVGFVYQLNISPKKLGVDEEIFVVDLKKGAVSKGPYEGKPDATFTFTDDDFLAISSGKLNPQMAFIRGKLKIKGSISAAQKFTPDIFPKPSKL	13407.2	9.97	19	4.8	48.36%	7	82.5	76	0.01
1240	D	1	tr|A0A059CY18|A0A059CY18_EUCGR	Uncharacterized protein OS=Eucalyptus grandis GN=EUGRSUZ_B00021 PE=3 SV=1	MPGLQLFLPNVQIQSDNGSRGPSDGDPDSSPVVSANGGLFLDPDLSSSFVRLISVGSNCSIGARRREKRVSRCEFLSVSLRGGDGIVEEPGVALSQRNGGKNLGSKELVASENVVSAARNRRRLTVRGRGGAAVNTTKHLWAGAIAAMVSRTFVAPLERLKLEYIVRGEQKNIVELVRTIAASQGLRGFWKGNLVNILRTAPFKAINFCAYDTYRKQLLRFSGNDETTNFERFVAGAAAGITATVLCLPLDTIRTKLVAPGGEALGGVIGAFRYMVQTEGFFSLYKGLVPSILSMAPSSAVFYGVYDMLKSAYLHSPEGRRRIQNLREQGEELNALDQLELGPIRTLFYGAISGACAEAATYPFEVVRRRLQLQVQATRLSAIATCAQIIEHGGVPALY…	46836.6	9.86	16	5	16.74%	9	78.3	76	0.03
544	A	2	tr|A0A072TS46|A0A072TS46_MEDTR	Zinc-binding dehydrogenase family oxidoreductase OS=Medicago truncatula GN=MTR_8g064610 PE=4 SV=1	MSLSTTTSHLTILPSLPSTSPLSLRFSFTFQPKTNQKTCLKTLLSSSTRHARFLVKSQSTTASSEAVKVTQVPSEMKAWVYGEYGGVDVLKFDSNVAVPDVKEDQVLVKVVAAALNPVDGKRRQGKFKATDSPLPTVPGYDVAGVVVKVGSEVKDFKVGDEVYGDVNEKALEGPNQFGSLAEYTAVEEKLLALKPTNLDFAQAASLPLAIETAYEGLERTGFSSGKSILVLNGSGGVGSLVIQLAKQVFGASRVAATSSTRHLELLKSLGADLAIDYTKENFEDLPEKFDVVYDAIGQCDRAVKAIKEGGSVVALTGAVTPPGFRFVVTSNGAVLKKLNPYLESGKVKPIIDPKGPFPFDQVAEAFSYIETNKATGKVVVFPIP	41029.6	8.15	41	5.6	19.27%	8	178	76	0
310	C	1	comp90681_c0;orf1	predicted protein [Populus trichocarpa] &gt;gi|222849262|gb|EEE86809.1| predicted protein [Populus trichocarpa]	RSRLTTLLVLLVTNNSTSTTMSAMLQPQIILLKEGTDTSQGKPQMVSNINACTGIADVVRTTLGPRGMDKLIHDDKGNVTISNDGATIMKLLDIVHPAAKILVDIAKSQDSEVGDGTTTVVLLAGEFLKEAKPFVEDGVHPQNLIRSYRTACNLAIEKVKDLAISIEGKSLEEKKNLLGKCAATTLSSKLIGGEKEFFASMVVDAVIAIGNDDRLNMIGIKKVPGGNMRDSFLVNGVAFKKTFSYAGFEQQPKKFLKPKILLLNIELELKSEKENAEIRLSDPSQYQSIVDAEWNIIYDKLDKCVKSGAKVVLSRLAIGDLGTQYFADRDIFCAGRVTEEDLQRVAAASGGTVQTSVNNVIDEVLGECEIFEEKQVGNERFNIFSGCPSGKTATIVLRG…	63155.7	7.38	63	6.7	8.23%	4	61.4	58	0.02
830	C	2	comp95012_c0;orf1	predicted protein [Populus trichocarpa] &gt;gi|222866224|gb|EEF03355.1| predicted protein [Populus trichocarpa]	KVSLESSFDKSPKLLKEVRVRFVGFGAEEDEWVNIKEAVRERSIPFEHSECYKVKVGDLVLCFQERRDQAIYYDAHVLEIQRKIHDIRGCRCIFLIRYDHDNSEERVRLRRLCCRANASK*	14622.5	8.37	30	6.3	47.93%	7	63.5	58	0.01
1426	C	1	comp93104_c0;orf1	PREDICTED: probable LRR receptor-like serine/threonine-protein kinase RKF3-like [Vitis vinifera]	LLNSQMSLLFFIFLGFSLGFPNSSLGAITSTPEASVKATKAHCPLDINFFRQLIIQSRQSFPLIDSSTECKYVLQGTRLLRSKYLQASGYFSLSPQVSEACWDLYQDLVYEFIPKIRFEGTCAYNSSLFSKDCESIIKRSHFESLISANELKEIKGLCNQSLGNDTLCGFCVDCLLNVQRTYFPISDDGNGTYCSGYPFMYAAAFANRFGPTDIGTAKCLLLMNFSPKNTKPRKNHKAVILVIVTGCFHGLIGAVIVVSWFWLRHKRRKKKDNLAQVEAAPYTEIIGGNRAWTRFTFEEIKMATKNFSRDNIIGMGKYGNVYKGILTNGSEVAMKRFKNCSAAGDGIFAHELKVIASVKHVNLLALRGYCTVTVPPEGHQRIIVFDLIKRGSLHDHLFG…	56413.9	9.41	12	6.4	11.45%	6	63.3	58	0.02
722	D	1	comp99220_c0;orf1	unnamed protein product [Vitis vinifera]	GNLSSQFLQNMPLFVSDEEFSQLRNDPVQVADKADAFIRNLYNELETVRAQADASSMTAEQTCSLLEQKYLSLSTDFSELQSRNAQLQSSLDERISELAQVRADKHQLHLQSIEKDGENERLKAEVSELHKSKRQLIELVEQKDLEISEKNATIKSYLDKIVELSDNAAQREARLSEISAELSRTQAACARLSQEKELIERHNAWLNDELTAKVDNFMELRRTHADLEADLSSKLADVERQFNECSSSLQWNKDRVRELEMKITSLQEELLSTKDAAVGNEEQVSAELSTVNKLAELYKESSEEWSKKAGELEGVIKALETHLNQVENDYKKRLEKEVNERKQFEQDATDLKVKLEKCEAEIESIRKANELNLLSLNNFTTNSLDSSFETHERSQDDRL…	236103	4.74	32	6	9.30%	17	58.9	58	0.04
1117	D	1	comp97375_c0;orf1	18.5 kDa class I heat shock protein [Glycine max] &gt;gi|123544|sp|P05478.1|HSP16_SOYBN RecName: Full=18.5 kDa class I heat shock protein; AltName: Full=HSP 18.5 &gt;gi|18654|emb|CAA30154.1| unnamed protein pro	KKMSLIPSFFGGRKNSVFDPFGMDLWDPFRESPIRSSVYFPESARETSAFVNARIDWKETPEAHVFKADLPGLKKEEVKVEVEDDRVVRISGERNVEKEDKNDTWHRVERSSGKFQRSFRLPENAKMDQIKAAMENGVLTVTVPKVEVKKPDVKAIEIN*	18285.4	8.96	21	6.7	23.12%	5	112	58	0
722		1	tr|Q84TK2|Q84TK2_ARATH	Putative uncharacterized protein At1g08125 OS=Arabidopsis thaliana GN=At1g08125 PE=2 SV=1	MLGCDVVTTDQKEVLPLLKRNVEWNTSRIVQMNPGSAFGSLRVAELDWGNEDHITAVEPPFDYVIGTDVVYSEQLLEPLLRTILALSGPKTTVMLGYEIRSTVVHEKMLQMWKDNFEVKTIPRSKMDGEYQDPSIHLYIMAQKSAAESSGNVSRDEVVIDTDETKCETKVPTGECHKRVEEEAVVTHGPRLNEDSLLMRLRDGKLSEWEMRRYGTVAAQLLRDVKIDVQVKK	26488.4	4.94	32	6	31.90%	8	75.9	76	0.06
310		1	tr|A0A0A0LZU0|A0A0A0LZU0_CUCSA	Uncharacterized protein OS=Cucumis sativus GN=Csa_1G600870 PE=4 SV=1	MAAMLQPQIILLKEGTDTSQGKAQLVSNINACTAVADVVRTTLGPRGMDKLIHDDKGNVTISNDGATIMKLLDIVHPAAKILVDIAKSQDSEVGDGTTTVVLLAAEFLKEAKPFIEDGVHSQNLIRSYRTASYLAIEKVKELAISIEGKSLEEKKSLLAKCAATTLSSKLIGGEKDFFASMVVDSVIAIGNEDRLNMIGIKKVPGGTMRDSFLVNGVAFKKTFSYAGFEQQPKKFSNPKILLLNIELELKSEKENAEIRLSDPSQYQSIVDAEWNIIYEKLDKCVESGAKVVLSRLAIGDLGTQYFADRDIFCAGRVAEEDLQRVAAATGGTIQTSVNNVIDEVLGTCEVFEEKQVGNERYNIFSGCPSGRTATIVLRGGADQFIEEAERSLHDAIMIV…	60992.5	6.64	63	6.7	11.92%	6	75.7	76	0.06
1216		1	tr|J3LB34|J3LB34_ORYBR	Kinesin-like protein OS=Oryza brachyantha GN=OB02G18510 PE=3 SV=1	MSLRDPSKAAPDPARRRADAVGWLQALFPDLPLPPPPQASDDDLRAPLASGRLLCALLRRLCPGALLDDASTDNVGRVRAAVERMGVSTFSASDLERGQMAAVVNCILALRDRFGSRGGVGDERSPNFLTRCDSEGGRKRMESKLQRMLTSPIMSGEPSTPTGIEPYSPSQVFQLRQGGYDDLPGSKYSDLMKSTSMDNAPTQSLLGVVNSILDESIERKNGQIPYRIACLLRKVIVEIERRISTQAGHIRNQNNLIKAREEKYQSRIRVLEELAVGMEKDMLGDKGQLAEEDMARLMKYQEDVVRLMKENNDLVRLLREKEDMVRLLKEKEDMVRLLKDKESMIDSKAVKVEETQRIEDEDKYRLIKEKDDALVRLVKEKEEMIRLLKEKDDVIRLMK…	151659	6.42	18	5.6	17.19%	20	72.6	76	0.13
830		3	sp|Q9LI83|ALA10_ARATH	Phospholipid-transporting ATPase 10 OS=Arabidopsis thaliana GN=ALA10 PE=3 SV=1	MAGPSRRRRRLHLSKIYSYTCGKSSFQEDHSNIGGPGFSRVVYCNEPGSPAAERRNYAGNYVRSTKYTVASFFPKSLFEQFRRVANFYFLVTGILSLTDLSPYGAVSALLPLALVISATMVKEGIEDWRRKQQDIEVNNRKVKVHDGNGIFRQEEWRNLRVGDIVRVEKDEFFPADLLLLSSSYEDSVCYVETMNLDGETNLKVKQGLEATSSLLNQDSDFKDFRGVVRCEDPNVNLYVFVGTLALEEERFPLSIQQILLRDSKLRNTEYVYGAVVFTGHDTKVIQNSTDPPSKRSRIERTMDKIIYLMFGLVFLMSFVGSIIFGVETREDKVKNGRTERWYLKPDDADIFFDPERAPMAAIYHFFTATMLYSYFIPISLYVSIEIVKVLQSIFINRDI…	137105	5.7	30	6.3	14.81%	17	70.9	76	0.19
1381		1	tr|W5CV89|W5CV89_WHEAT	Uncharacterized protein OS=Triticum aestivum GN=TRAES_3BF154700140CFD_c1 PE=3 SV=1	MALALASPMASLSLHSGRISALAIGGGLRPHKAGPMGASASPFLRSSFISSSSTSSAPTSSLSAAVSASLAFTSASSFGGSSLGIEFSYNRLTTRRPRGLQIRAGKAALCLTKRSRSRKSLARVHGFRKRMRTTAGRKVLKRRRDRGRKILCTKSNSPTGTKY	17304.3	12.81	14	5.5	22.70%	5	70.7	76	0.2
1013		1	tr|Q9TM52|Q9TM52_HUMLU	Ribulose 1,5-bisphosphate carboxylase (Fragment) OS=Humulus lupulus var. cordifolius GN=rbcL PE=3 SV=1	VGFNAGVKDYKLTYYTPEYETKDTDILAAFRVTPQPGVPPEEAGAAVAAESSTGTWTTVWTDGLTSLDRYKGRCYHIEPVAGEENQYIAYVAYPLDLFEEGSVTNMFTSIVGNVFGFKALRALRLEDLRIPTSYTKTFQGPPHGIQVERDKLNKYGRPLLGCTIKPKLGLSAKNYGRAVYECLRGGLDFTKDDENVNSQPFMRWRNRFLFCAEAIYKSQSETGEIKGHYLNATAGTCEEMMKRAVFARELGVPIVMHDYLTGGFTANTSLAHYCRDNGLLLHIHRAMHAVIDRQKNHGIHFRVLAKALRMSGGDHIHAGTVVGKLEGEREITLGFVDLLRDDFIEKDRSRGIYFTQDWVSLPGVLPVASGGIHVWHMPALTEIFGDDSVLQFGGGTLGH…	46839.6	6.92	26	5.2	15.00%	7	68.9	76	0.3
1426		4	tr|H2D5S5|H2D5S5_GOSHI	Aspartate aminotransferase OS=Gossypium hirsutum PE=2 SV=1	MRPEFASPSSSSSSSADRRLNALVRHLATASMVSQTAVAFSPTSGFHGDSVFSHVVRAPEDPILGVTVAYNKDPSPVKLNLGVGAYRTEEGKPLVLNVVRKAEQMLLNDKSRVKEYLPIVGIAEFNKLSAKLIFGADSPAIRENRVTTVQCLSGTGSLRVGAEFLARHYHQKTIYIPQPTWGNHPKVFTLAGLSVKTYRYYDPTTRGMNFQGLLEDLGSAPSGSIVLLHACAHNPTGVDPTLQQWEQIRQLMRSKALLPFFDSAYQGFASGNLDEDAQSIRMFVADGGECFVAQSYAKNMGLYGERVGALSVVCRAADVASKVESQLKLVIRPMFSNPPIHGASIVVTILKDSNMFNEWTIELKAMADRIISMRKQLFDALRARGTPGDWSHIIKQIGM…	49802.5	9.6	12	6.4	13.94%	7	65.8	76	0.61
1117		2	tr|A0A061R221|A0A061R221_9CHLO	Cystathionine gamma-synthase OS=Tetraselmis sp. GSL018 GN=METB PE=3 SV=1	MSCSRLSVSRVPVAVRGRSPALRNGGRSLYVSVTSVAKRPSTHVAASSTREAEAATPEIHNGKKSQKPGTLSVHAGEREGRPRVSDSLTTPIVQTSTYWFRDTKELIDYQEGRYGSYEYGRYGNPTTRACEAKIMALEGAEDCLLSSSGMNAATTMLLSLVPAGGHIVTTTDCYRRTRQFIQTVLPKMGISATVIDPSDLGALQKALDEHDVSLYFSESPTNPYLRCVDVPAIAKMCREKGAIVVIDSTFATPINQQAIALGADLVIHSATKYLAGHNDVLAGCIAGKQEYVDAVRAMHNVLGGTVDPHAAWLVLRGLKTLELRVQRHNENALAMARKLEAHPKISRVHYPGLESHPDHKTARSQMSGYGGVVSFEVDGDLWDTAKVIDGVRLPYIAPS…	50012.4	7.19	21	6.7	12.06%	8	65.7	76	0.63
1304		3	tr|A0A022QQ38|A0A022QQ38_ERYGU	Uncharacterized protein OS=Erythranthe guttata GN=MIMGU_mgv1a000611mg PE=4 SV=1	MAEISEKLAEVSLDEVTPNRDGIDAAEMQNKQLLRNICILAHVDHGKTTLADHLIANYGGGVLHPKQAGKLRFMDYLDEEQRRAITMKSSSIALQYKDYFVNLIDSPGHMDFCSEVSTAARLSDGALVLVDAVEGVHIQTHAVLRQAWIEKLTPCLVLNKIDRLISELRLSPMEAYNRLLRIIHEVNGIVSAYRSEKYLSDVDSMLSVAQSGDAGEENYELLEDDEEDTFQPQKGNVVFACALDGWGFGISDFAEMYVSKLGASSAALQRALWGPRYYIAKTKMIVGKKAIGNTSKARPMFVQLILEPIWSVYQATLEGDRGLLEKVIKSFNLSVPPRELQNKDPKAVLQSVMSRWLPLSDTMLSMVVKCIPDPATAQSLRIARLLPKRETFENGEMSD…	116285	5.69	15	5.7	12.34%	11	63.1	76	1.14
1412		1	sp|A6H5P8|NDHH_CYCTA	NAD(P)H-quinone oxidoreductase subunit H, chloroplastic OS=Cycas taitungensis GN=ndhH PE=3 SV=1 >tr|L7NP56|L7NP56_CYCRE NAD(P)H-quinone oxidoreductase subunit H, chloroplastic OS=Cycas revoluta GN=ndhH PE=3 SV=1 >tr|A9QB14|A9QB14_CYCMI NADH-plastoqu	MTVLATEKDSVIVSMGPHHPSMHGVLRLIVTLDGEDVIDCEPILGYLHRGMEKIAENRTIVQYLPYVTRWDYLATMFTEAVTVNAPERLGNIQVPKRASCIRVIMLELSRIAPHLLWLGPFMADIGAQTPFFYISREREIIYDLFEAATGMRMMHNYFRIGGVAVDLPYGWIDKCLDFCDYFLSKVAEYERLITRNPIFLERVEGVGIIGREEAIDWGLSGPMLRASGIQWDLRKVDHYECYDEFDWEVQWQKEGDSLARYLVRIGEMTESIKIIRQALKIIPGGPYENLEARRLDKGKDSEWNDFEFRFISKKPSPTFESPKQEHYVRVEAPKGELGIFLMGDDSIFPWRWKIRPPGFINLQIPPQLVKSMKLADIMTILGSIDIIMGEVDR	45613.3	5.22	13	5.3	15.27%	6	55.8	76	6.13
632		1	tr|B9RV13|B9RV13_RICCO	Putative uncharacterized protein OS=Ricinus communis GN=RCOM_0897980 PE=4 SV=1	MNVQQWKEATKDIKQWEKLRCPICIEHPHNAVLLNCSSFDSGCRPYMCNTDDRHSNCLDQFCKSSGSCPSASTSSNESGSNQRKLACPLCRGEIHGWFMILDPARELLNSKPRSCSYESCDFVGDYSELSKHVLSDHPAIQPLEDDLRQLTFQVNKFF	18653.6	6.48	38	6.3	23.42%	4	54.8	76	7.72
1318		2	tr|G8Z0J6|G8Z0J6_9ROSI	Ribulose-1,5-bisphosphate carboxylase/oxygenase large subunit (Fragment) OS=Pimelea subvillifera GN=rbcL PE=3 SV=1	DDFIEKDRSRGIYFTQDWVSLPGVLPVASGGIHVWHMPALTEIFGDDSVLQFGGGTLGHPWGNAPGAVANRXALEACVQARNEGRDLAREGNEIIREATKWSPELAAACEXWKEIKFEFXAXDPLD	13957.6	4.39	14	5.2	7.94%	1	52.7	76	12.51

## Sheet: S1-B
Table S1B. The identified protein detail of H. rhamnoides cv. ‘Chuisk’ responding to low temperature stress using MALDI-TOF-TOF.
Sample name	Index	Protein ID	Description	Protein Seq	Protein mass	Isoelectric Point	Coverage rate	Pep Count	Protein Score	Significance Score	E-value
		Pep_exp_mz	Pep_exp_mr	Pep_calc_mr	Delta	Start	End	MissCleavages	Isoelectric Point	Ions Score	E-value	Pep_seq	Modifications
437	1	tr|Q45RS3|Q45RS3_VITVI	AlaT1 OS=Vitis vinifera PE=2 SV=1	MSHKGLDYETLNENVKKVQYAVRGELYLRASELQKEGKKIIFTNVGNPHALGQKPLTFPRQVVALCQAPFLLDDPNVGLVFPADAIARAKHYLSLTSGGLGAYSDSRGLPGIRKEVAEFIGRRDGYPSDPELIFLTDGASKGVMQILNTIIRGERDGILVPVPQYPLYSAAISLFGGSLVPYYLEETANWGLDVNNLHSSVAAARSKGITVRAMVIINPGNPTGQCLSEANLKEILHFCYQENLVLLGDEVYQQNIYQDERPFISARKVLMDMGPPISKELQLVSFHTVSKGYWGECGQRGGYFEMTNIPPQTVDEIYKVASISLSPNVPGQIFLGVMVNPPTPGDISYLQFMRESKGILESLRRRAQIMTDGFNSCRNVVCNFTEGAMYSFPQIRLPP…	54059.5	6.99	23.55%	15	240	76	0
		730.49	729.48	729.44	0.0397	401	407	1	9.53			AIEAAKK	-
		735.48	734.47	734.41	0.0664	18	23	0	9.34			VQYAVR	-
		750.47	749.46	749.41	0.0562	24	29	0	6.34			GELYLR	-
		787.52	786.52	786.46	0.0578	358	364	0	6.34			GILESLR	-
		857.53	856.52	856.46	0.0677	438	444	0	7.55			EGVFHLR	-
		864.52	863.51	863.49	0.0232	17	23	1	10.45			KVQYAVR	Deamidated (NQ)
		1112.54	1111.53	1111.45	0.0828	292	300	0	6.18	46.02	0.15	GYWGECGQR	Carbamidomethyl (C)
		1258.78	1257.77	1257.71	0.0597	142	152	0	10.55			GVMQILNTIIR	Deamidated (NQ)
		1275.81	1274.81	1274.69	0.1146	142	152	0	10.55	4.13	860.19	GVMQILNTIIR	Oxidation (M);Deamidated (NQ);Deamidated (NQ)
		1394.79	1393.78	1393.67	0.112	5	16	0	3.93			GLDYETLNENVK	-
		1759.82	1758.81	1758.69	0.1142	464	476	0	3.95	96.13	0	FNDEFMEQYEDHR	-
		1775.82	1774.82	1774.69	0.1268	464	476	0	3.95			FNDEFMEQYEDHR	Oxidation (M)
		1783.98	1782.98	1782.85	0.1223	91	107	0	7.54	36.64	1.25	HYLSLTSGGLGAYSDSR	-
		2133.12	2132.11	2131.98	0.1265	379	396	0	6.18			NVVCNFTEGAMYSFPQIR	Carbamidomethyl (C)
		2149.13	2148.12	2147.98	0.1422	379	396	0	6.18			NVVCNFTEGAMYSFPQIR	Carbamidomethyl (C);Oxidation (M)
900	1	tr|Q3HVN5|Q3HVN5_SOLTU	Dehydroascorbate reductase OS=Solanum tuberosum GN=PGSC0003DMG400023416 PE=2 SV=1	MAVEVCVKAAVGAPDVLGDCPFSQRVLLTLEEKKVTYKKHLINVSDKPKWFLEVNPEGKVPVINFGDKWIPDSDVIVGIIEEKYPNPSLIAPPEFASVGSKLFPTFVSFLKSKDSSDGTEQALLDELKALEEHLKAHGPYANGQNVCSVDMSLAPKLYHLEVALGHFKKWSVPESLSHVRNYMKLLFERESFQNTKAEEKYVIAGWAPKV	23596.2	6.52	23.81%	4	120	76	0
		1198.67	1197.66	1197.68	-0.022	102	111	0	9.69			LFPTFVSFLK	-
		1311.7	1310.69	1310.6	0.0902	190	200	1	4.48			ESFQNTKAEEK	Deamidated (NQ)
		1426.75	1425.74	1425.78	-0.0332	157	168	0	7.7			LYHLEVALGHFK	-
		1759.8	1758.79	1758.84	-0.0416	9	25	0	4.11	98.46	0	AAVGAPDVLGDCPFSQR	Carbamidomethyl (C)
486	1	tr|E0X737|E0X737_VIGRA	Glutamine synthetase OS=Vigna radiata PE=2 SV=1	MAQILAPSTQWQMRVTKSSLHASPITSNTWSSLLMKQNKKTSSAKFRVLAVKSDNSTINRLEGLLNLDITPFTDKIIAEYIWIGGTGIDVRSKSRTISKPVEHPSELPKWNYDGSSTGQAPGEDSEVILYPQAIFKDPFRGGNNILVICDSYTPAGEPIPTNKRHRAAEVFSNPKVIAEVPWYGIEQEYTLLQTNVKWPLGWPVGGYPGPQGPYYCSAGADKSFGRDISDAHYKACLFAGINISGTNGEVMPGQWEYQVGPSVGIEAGDHIWASRYILERITEQAGVVLSLDPKPIEGDWNGAGCHTNYSTKSMREDGGFEVIKKAILNLSLRHKEHISAYGEGNERRLTGKHETASINTFSWGVANRGCSIRVGRDTEKNGKGYLEDRRPASNMDPYV…	47516	7.26	29.14%	12	163	76	0
		752.37	751.36	751.35	0.01	384	389	0	4.19			GYLEDR	-
		899.58	898.57	898.56	0.0094	326	333	0	10.55			AILNLSLR	-
		993.5	992.49	992.48	0.0115	316	324	0	3.93			EDGGFEVIK	-
		1367.74	1366.73	1366.66	0.0793	313	324	1	4.43			SMREDGGFEVIK	-
		1561.87	1560.86	1560.85	0.0124	96	109	0	7.55			TISKPVEHPSELPK	-
		1626.74	1625.74	1625.75	-0.0174	334	347	1	6.5	116.43	0	HKEHISAYGEGNER	-
		1695.78	1694.77	1694.76	0.0051	1	14	0	10.55			MAQILAPSTQWQMR	Oxidation (M);Deamidated (NQ);Deamidated (NQ)0;Deamidated (NQ);Oxidation (M)
		1775.98	1774.98	1774.96	0.0145	76	91	0	4.19			IIAEYIWIGGTGIDVR	-
		1789.89	1788.88	1788.85	0.0235	353	368	0	7.55			HETASINTFSWGVANR	-
		1858.93	1857.92	1857.98	-0.0554	2	17	1	11.66			AQILAPSTQWQMRVTK	Deamidated (NQ)
		2006.89	2005.88	2006	-0.117	1	17	1	11.66			MAQILAPSTQWQMRVTK	Oxidation (M);Deamidated (NQ);Deamidated (NQ)0
		2593.36	2592.35	2592.35	0.0011	176	197	0	3.98			VIAEVPWYGIEQEYTLLQTNVK	-
693	1	tr|O81609|O81609_PEA	Nodule-enhanced malate dehydrogenase OS=Pisum sativum GN=nemdh PE=2 SV=1	MATAASAATFSIGTAQTGRSLSPSNPFGFKSNSQVNFSGLKAMSSFSGNETCAALRATFAPKAVKENQNRNHILQPQASYKVALLGAAGGIGQPLALLIKMSPLVSDLHLYDIANVKGVAADISHCNTPSKVADFTGAAELANCLKGVDVVVIPAGVPRKPGMTRDDLFNINAGIVRDLVSAVADNCPGAFIHIISNPVNSTVPIAAEILKQKGVYDPKKLFGVSTLDVVRANTFVAQRKNLRLIDVDVPVVGGHAGITILPLLSKTKPSASFTDEEIEELTVRIQNAGTEVVEAKAGAGSATLSMAYAAARFVESSLRALDGDADVYECSYVQSDLTDLPFFASRVKIGRKGVEAFIPTDLQGLSEYEQKALEALKPELKASIEKGVAFAQKQTVVA	42106	7.88	11.56%	6	103	76	0
		837.44	836.43	836.44	-0.0047	313	319	0	6.34			FVESSLR	-
		917.5	916.5	916.47	0.0318	212	219	1	9.26			QKGVYDPK	Gln->pyro-Glu (N-term Q)N_term
		960.55	959.54	959.47	0.0751	63	70	1	9.71			AVKENQNR	Deamidated (NQ);Deamidated (NQ)
		1205.69	1204.68	1204.68	-0.0035	221	231	0	6.23	66.61	0	LFGVSTLDVVR	-
		1347.81	1346.8	1346.68	0.1155	166	177	0	4.11	10.66	355.3	DDLFNINAGIVR	Deamidated (NQ)
		1348.7	1347.69	1347.67	0.0229	166	177	0	4.11			DDLFNINAGIVR	Deamidated (NQ);Deamidated (NQ)
770	2	tr|B6T3B2|B6T3B2_MAIZE	Oxygen-evolving enhancer protein 1 OS=Zea mays GN=LOC100272890 PE=2 SV=1	MAASLQAAATLMQPAKIGGRAPFASLPSRPSSQLACRAFGVDAGAARITCSLQDVASRCVDAAKLAGFALATSALLVSGASAEGTPKRLTYDEIQSKTYMEVKGTGTANQCPTIDGGVESFPFKAGKYQMKKLCLEPTSFTVKAEGIAKNAPPEFQKTKLMTRLTYTLDEIEGPLEVGSDGTLKFEEKDGIDYAAVTVQLPGGERVPFLFTVKQLVATGKPESFGGPFLVPSYRGSSFLDPKGRGGSTGYDNAVALPAGGRGDEEELQKENIKNAASSTGNITLSVTKSNPETGEVIGVFESVQPSDTDLGAKAPKDVKIQGVWYAQLE	34782.7	5.27	26.75%	6	230	76	0
		842.47	841.46	841.4	0.0615	125	131	1	10.25			AGKYQMK	Deamidated (NQ);Oxidation (M)
		1252.62	1251.62	1251.65	-0.0307	88	97	1	6.51			RLTYDEIQSK	-
		1562.73	1561.72	1561.75	-0.0242	245	261	0	6.23	47.82	0.11	GGSTGYDNAVALPAGGR	-
		1619.75	1618.75	1618.81	-0.0593	1	16	0	9.69	0	6977.3	MAASLQAAATLMQPAK	Oxidation (M);Deamidated (NQ)
		1760.85	1759.85	1759.87	-0.0287	189	205	0	3.88	143.06	0	DGIDYAAVTVQLPGGER	-
		2251.12	2250.11	2250.17	-0.0593	214	234	0	9.3			QLVATGKPESFGGPFLVPSYR	Deamidated (NQ)
888	1	tr|B9SVY3|B9SVY3_RICCO	Peroxiredoxins, prx-1, prx-2, prx-3, putative OS=Ricinus communis GN=RCOM_0225410 PE=4 SV=1	MAYSAASTTGLISSIAATTKSMATPISKPSQTLTTSFFGHRKPLQSRAPRSISLNRVSHSRKSFVVKASSELPLVGNKAPDFEAEAVFDQEFINVKLSDYIGKKYVILFFYPLDFTFVCPTEITAFSDRYAEFEKINTEVLGVSIDSVFSHLAWVQTDRKSGGLGDLKYPLISDVTKSISKSYGVLIPDQGVALRGLFIIDKEGVIQHSTINNLAIGRSVDETLRTLQALQYVQENPDEVCPAGWKPGEKSMKPDPKLSKEYFAAI	29395.3	8.61	13.91%	3	119	76	0
		819.47	818.46	818.41	0.0479	219	225	0	4.19			SVDETLR	-
		1487.84	1486.83	1486.81	0.0196	182	195	0	6.23	69.78	0	SYGVLIPDQGVALR	-
		1721.94	1720.93	1720.92	0.0101	203	218	0	7.55	27.74	10.44	EGVIQHSTINNLAIGR	-
966	2	sp|Q9S7H1|PSAD1_ARATH	Photosystem I reaction center subunit II-1, chloroplastic OS=Arabidopsis thaliana GN=psaD1 PE=1 SV=1	MATQAAGIFNSAITTAATSGVKKLHFFSTTHRPKSLSFTKTAIRAEKTDSSAAAAAAPATKEAPVGFTPPQLDPNTPSPIFAGSTGGLLRKAQVEEFYVITWNSPKEQIFEMPTGGAAIMREGPNLLKLARKEQCLALGTRLRSKYKITYQFYRVFPNGEVQYLHPKDGVYPEKANPGREGVGLNMRSIGKNVSPIEVKFTGKQSYDL	22640.8	10.35	50.96%	11	135	76	0
		991.56	990.55	990.48	0.0726	148	154	0	9.17			ITYQFYR	Deamidated (NQ)
		1047.59	1046.58	1046.52	0.066	133	141	0	6.23			EQCLALGTR	Carbamidomethyl (C)
		1175.68	1174.68	1174.61	0.0639	132	141	1	8.55			KEQCLALGTR	Carbamidomethyl (C)
		1232.7	1231.69	1231.6	0.0873	48	61	0	6.23			TDSSAAAAAAPATK	-
		1281.79	1280.78	1280.66	0.1228	146	154	1	9.78			YKITYQFYR	-
		1528.84	1527.83	1527.77	0.0596	155	167	0	7.54			VFPNGEVQYLHPK	Deamidated (NQ)
		1666.87	1665.86	1665.79	0.0727	107	121	0	4.26			EQIFEMPTGGAAIMR	Oxidation (M)
		1682.86	1681.85	1681.78	0.0713	107	121	0	4.26			EQIFEMPTGGAAIMR	Oxidation (M);Oxidation (M)
		1811.94	1810.93	1810.88	0.0562	92	106	0	4.26	79.65	0	AQVEEFYVITWNSPK	Deamidated (NQ)
		1940.03	1939.02	1938.97	0.0489	91	106	1	6.51			KAQVEEFYVITWNSPK	Deamidated (NQ)
		3066.61	3065.61	3065.57	0.0355	62	91	1	6.51			EAPVGFTPPQLDPNTPSPIFAGSTGGLLRK	Deamidated (NQ)0;Deamidated (NQ)
697	1	tr|A9REK6|A9REK6_PHYPA	Predicted protein OS=Physcomitrella patens subsp. patens GN=PHYPADRAFT_65099 PE=4 SV=1	MDFLKVKTEEKAVMRPTSWGKKDFDKQSMSIRIDLRYIVAVVYIPEVKTRRLLDYRRISILPSTARRPARSRAGKHDFWEEFLVESLLKDKVSEKKMVALFRLATIPEIRDYITSITDRYGNSLEDFSHALKDEYFLEDAECVTKKLFLEWIERPNKNLQATELLREFERQYSQLSKVEKLTLEPNKVDLFLQAADGGLQEKLEPLLEDKEEDEGLTTKWKNVEDAVGLLT	27149.3	5.57	45.45%	13	82.8	76	0.01
		855.46	854.45	854.4	0.0475	171	177	0	9.3			QYSQLSK	Deamidated (NQ);Deamidated (NQ)
		912.48	911.47	911.54	-0.0725	103	110	0	6.34			LATIPEIR	-
		956.56	955.55	955.52	0.0281	203	210	0	3.93			LEPLLEDK	-
		1057.58	1056.58	1056.59	-0.015	158	166	0	6.34			NLQATELLR	-
		1171.63	1170.62	1170.65	-0.0294	178	187	1	6.51			VEKLTLEPNK	Deamidated (NQ)
		1219.63	1218.62	1218.64	-0.0149	27	36	1	10.45			QSMSIRIDLR	Deamidated (NQ)
		1235.62	1234.61	1234.63	-0.0198	27	36	1	10.45			QSMSIRIDLR	Deamidated (NQ);Oxidation (M)
		1242.61	1241.6	1241.57	0.0317	23	32	1	6.34			DFDKQSMSIR	Oxidation (M)
		1276.68	1275.67	1275.68	-0.0078	12	22	1	11.82			AVMRPTSWGKK	Oxidation (M)
		1392.72	1391.71	1391.81	-0.0932	37	48	0	6.45			YIVAVVYIPEVK	-
		1444.75	1443.75	1443.79	-0.0406	147	157	0	6.51	0	6822.5	LFLEWIERPNK	-
		2484.18	2483.17	2483.35	-0.1794	147	166	1	6.62			LFLEWIERPNKNLQATELLR	Deamidated (NQ)0
		2541.2	2540.19	2540.34	-0.1429	188	210	1	3.82			VDLFLQAADGGLQEKLEPLLEDK	-
1249	1	tr|A5AEH7|A5AEH7_VITVI	Putative uncharacterized protein OS=Vitis vinifera GN=VITISV_020018 PE=4 SV=1	MHPPRMSAPSCIVPPTEQLVIRPHIVPLLPTFHEMESENPYAHIKEFEEVCNTFQERGASIDLMRLKLFPFTLKDKAKIWLNSLRPRSIRTWTNLQAEFLKKFFXTHRTNGLKRQISNFSAKENEKFYECWERYMKAINACPYHDFDTWLLXSYFYDSMSSSIKQLLETMCGGDFMSKNPEEAMDFLSYVAEVSRGWDEPNAKEVGRMKSQPNAPNAKAGMYTLNEDIDMKAKVVAMARRLEELEMKKKCPFLKHQCKLCRVPFVNLLSTWNHLNFSXRPRAPQYTQLGQAPLQASNLEQAIVNLSKVMGDFDGDQKSINAQLSQRIDSVEMQEKGKFPSQPHQNPKGIHEVEAQEGESSQVREVKAVITLKSDKKVDMPTSKPEHEPEIKVEKEKREE…	146398	8.01	6.97%	9	76.8	76	0.05
		792.45	791.44	791.44	0.0047	249	254	1	9.67			KCPFLK	Carbamidomethyl (C)
		842.51	841.5	841.49	0.0088	972	979	0	9.69			LPSPTTVK	-
		899.53	898.52	898.59	-0.065	964	971	1	9.53	0	4375.9	AKVELIVK	-
		927.48	926.47	926.45	0.0277	210	218	0	9.69			SQPNAPNAK	Deamidated (NQ)
		960.55	959.54	959.5	0.0386	1078	1085	1	9.71			KTLNEAQR	Deamidated (NQ)
		1179.6	1178.59	1178.58	0.0094	338	347	0	9.69			FPSQPHQNPK	-
		1475.75	1474.74	1474.66	0.0775	887	898	0	6.23			CMLSIFSAMVER	Carbamidomethyl (C);Oxidation (M);Oxidation (M)
		1657.82	1656.81	1656.74	0.0687	846	858	0	3.64			YFQIEIDVEDQEK	Deamidated (NQ);Deamidated (NQ)
		1707.81	1706.8	1706.9	-0.1002	88	101	1	9.71			SIRTWTNLQAEFLK	Deamidated (NQ)
550	1	tr|K7SV07|K7SV07_GOSBA	Chloroplast ribulose bisphosphate carboxylase/oxygenase activase alpha1 (Fragment) OS=Gossypium barbadense PE=2 SV=1	GLAYDISDDQQDITRGKGMVDSLFQAPMNDGTHYAVMSSYEYISQGLKTYNLDNNMDGFYIAPAFMDKLVVHISKNFMSLPNIKVPLILGIWGGKGQGKSFQCELVFAKMGINPIMMSAGELESGNAGEPAKLIRQRYREAADIIKKGKMCALFINDLDAGAGRMGGTTQYTVNNQMVNATLMNIADNPTNVQLPGMYNKEENPRVPIIVTGNDFSTLYAPLIRDGRMEKFYWAPTRDDRIGVCKGIFRTDGVRDEDIVKLVDTFPGQSIDFFGALRARVYDDEVRKWISEVGVASVGKKLVNSREGPPTFEQPKMTIEKLLEYGNMLVAEQENVKRVQLADKYLSEAALGEANEDSINRGTFYGKAAQQV	41344.7	5.16	25.61%	9	255	76	0
		895.43	894.42	894.41	0.0141	280	286	0	3.88			VYDDEVR	-
		940.47	939.46	939.46	0.002	231	237	0	9.34	23.34	24.93	FYWAPTR	-
		1023.51	1022.51	1022.5	0.0036	280	287	1	4.37			VYDDEVRK	-
		1049.52	1048.51	1048.59	-0.0761	241	249	1	9.84			IGVCKGIFR	Carbamidomethyl (C)
		1129.56	1128.55	1128.55	0.005	306	315	0	4.26			EGPPTFEQPK	-
		1228.61	1227.61	1227.6	0.0104	100	109	0	6.18			SFQCELVFAK	Carbamidomethyl (C)
		1709.8	1708.8	1708.79	0.0059	1	15	0	3.66	82.6	0	GLAYDISDDQQDITR	-
		1882.98	1881.98	1881.96	0.0133	261	277	0	4.11	91.27	0	LVDTFPGQSIDFFGALR	-
		2089.18	2088.17	2088.16	0.0095	206	224	0	6.23			VPIIVTGNDFSTLYAPLIR	-
811	4	tr|A0A075BY10|A0A075BY10_9ROSI	Ribulose bisphosphate carboxylase large chain (Fragment) OS=Semecarpus australiensis GN=rbcL PE=3 SV=1	KASVXFKAGVKDYKLTYYTPDYITKDTDILAAFRVTPQPGVPPEEAGAAVAAESSTGTWTTVWTDGLTSLDRYKGRCYNIEPVAGEENQYICYVAYPLDLFEEGSVTNMFTSIVGNVFGFKALRALRLEDLRVPTAYIKTFQGPPHGIQVERDKLNKYGRPLLGCTIKPKLGLSAKNYGRAVYECLRG	21033.7	8.55	26.60%	6	268	76	0
		910.5	909.49	909.44	0.057	181	187	0	6.18			AVYECLR	Carbamidomethyl (C)
		967.53	966.53	966.46	0.066	181	188	1	6.18			AVYECLRG	Carbamidomethyl (C)
		1005.68	1004.67	1004.6	0.069	2	11	1	10.8	30.43	0.66	ASVVFKAGVK	-
		1021.6	1020.59	1020.52	0.0709	26	34	0	4.11	79.16	0	DTDILAAFR	-
		1078.63	1077.62	1077.59	0.0276	171	180	1	10.45			LGLSAKNYGR	-
		1465.85	1464.84	1464.75	0.0921	140	152	0	7.55	101.91	0	TFQGPPHGIQVER	-
764	1	tr|G0WZ78|G0WZ78_9LAMI	Ribulose-1,5-bisphosphate carboxylase/oxygenase large subunit (Fragment) OS=Phlomis fruticosa GN=rbcL PE=3 SV=1	GVKEYKLTYYTPEYETKDTDILAAFRVTPQPGVPPEEAGAAVAAESSTGTWTTVWTDGLTSLDRYKGRCYHIEPVLGEKDQYICYVAYPLDLFEEGSVTNMFTSIVGNVFGFKALRALRLEDLRVPTAYIKTFQGPPHGIQVERDKLNKYGRPLLGCTIKPKLGLSAKNYGRAVYECLRGGLDFTKDDENVNSQPFMRWRDRFLFCAEAIYKAQAETGEIKGHYLNATAGTCEEMMKRAVFARELGVPIVMHDYLTGGFTANTTLAHYCRDNGLLLHIHRAMHAVIDRQKNHGMHFRVLAKALRLSGGDHIHAGTVVGKLEGEREITLGFVDLLRDDYIEKDRSRGIYFTQDWVSLPGVIPVASGGIHVWHMPALTEIFGDDSVLQFGGGTLGHPWGNA…	50960.7	6.79	37.75%	21	414	76	0
		898.47	897.46	897.4	0.0576	291	297	0	10.55			NHGMHFR	-
		910.5	909.49	909.44	0.0505	173	179	0	6.18			AVYECLR	Carbamidomethyl (C)
		912.53	911.52	911.46	0.0539	281	288	0	7.55			AMHAVIDR	-
		914.47	913.46	913.4	0.0652	291	297	0	10.55			NHGMHFR	Oxidation (M)
		928.53	927.52	927.46	0.0596	281	288	0	7.55			AMHAVIDR	Oxidation (M)
		946.54	945.54	945.48	0.0591	213	221	0	4.26			AQAETGEIK	-
		1021.55	1020.54	1020.52	0.0162	18	26	0	4.11			DTDILAAFR	-
		1053.56	1052.55	1052.48	0.0754	336	343	1	4.06			DDYIEKDR	-
		1078.58	1077.57	1077.59	-0.0216	163	172	1	10.45			LGLSAKNYGR	-
		1116.64	1115.63	1115.58	0.0559	407	416	0	6.23	58.34	0.01	VALEACVQAR	Carbamidomethyl (C)
		1187.72	1186.71	1186.66	0.0549	271	280	0	7.72	69.77	0	DNGLLLHIHR	-
		1227.71	1226.7	1226.67	0.0294	421	431	1	6.51			DLAREGNAIIR	-
		1260.67	1259.66	1259.63	0.035	425	435	1	6.37			EGNAIIREACK	Carbamidomethyl (C)0
		1275.79	1274.78	1274.72	0.0592	325	335	0	4.19	94.83	0	EITLGFVDLLR	-
		1447.81	1446.81	1446.76	0.0495	305	319	0	7.72			LSGGDHIHAGTVVGK	-
		1451.68	1450.67	1450.61	0.057	187	198	0	3.88	65.27	0	DDENVNSQPFMR	-
		1467.68	1466.68	1466.72	-0.0398	132	144	0	7.55			TFQGPPHGIQVER	Deamidated (NQ);Deamidated (NQ)0
		1546.79	1545.78	1545.73	0.0495	436	448	0	4.26			WSPELAAACEVWK	Carbamidomethyl (C)
		2170.07	2169.06	2168.98	0.0784	180	198	1	4.06			GGLDFTKDDENVNSQPFMR	-
		2186.07	2185.06	2184.97	0.0902	180	198	1	4.06			GGLDFTKDDENVNSQPFMR	Oxidation (M)
		2239.19	2238.18	2238.18	0.0041	125	144	1	9.3			VPTAYIKTFQGPPHGIQVER	Deamidated (NQ)0
1285	1	tr|Q9FUJ4|Q9FUJ4_SOYBN	Ribulose bisphosphate carboxylase small chain OS=Glycine max PE=2 SV=2	MASSMISSPAVTTVNRAGAGMVAPFTGLKSMAGFPTRKTNNDITSIASNGGRVQCMQVWPPVGKKKFETLSYLPDLDDAQLAKEVEYLLRKGWIPCLEFELEHGFVYREHNRSPGYYDGRYWTMWKLPMFGCTDASQVLKELQEAKTAYPNGFIRIIGFDNVRQVQCISFIAYKPPGX	20184	8.87	44.94%	9	104	76	0
		866.39	865.38	865.41	-0.0309	30	37	0	10.55			SMAGFPTR	-
		914.36	913.35	913.39	-0.0408	113	120	0	6.23			SPGYYDGR	-
		921.46	920.46	920.5	-0.0412	84	90	0	4.26			EVEYLLR	-
		930.43	929.43	929.41	0.0148	121	126	0	9.3			YWTMWK	Oxidation (M)
		1536.65	1535.65	1535.76	-0.1139	2	16	0	10.55			ASSMISSPAVTTVNR	Oxidation (M)
		1667.76	1666.76	1666.8	-0.0467	1	16	0	10.55			MASSMISSPAVTTVNR	Oxidation (M)
		1706.85	1705.85	1705.89	-0.0399	164	178	0	8.52	65.68	0	QVQCISFIAYKPPGV	Carbamidomethyl (C)
		2266.97	2265.96	2266.09	-0.1276	127	146	1	4.43			LPMFGCTDASQVLKELQEAK	Carbamidomethyl (C);Deamidated (NQ);Deamidated (NQ)
		2281.02	2280.02	2280.11	-0.0958	127	146	1	4.43			LPMFGCTDASQVLKELQEAK	Oxidation (M);Carbamidomethyl (C)
1316	2	tr|G8E578|G8E578_9ERIC	Ribulose bisphosphate carboxylase large chain (Fragment) OS=Ardisia lanceolata GN=rbcL PE=3 SV=1	KLTYYTPEYATKDTDILAAFRVTPQPGVPPEEAGAAVAAESSTGTWTTVWTDGLTSLDRYKGRCYHIEPVAGEENQYIAYVAYPLDLFEEGSVTNMFTSIVGNVFGFKALRALRLEDLRIPTAYVKTFQGPPHGIQVERDKLNKYGRPLLGCTIKLKLG	17713.1	6.52	19.50%	3	111	76	0
		1277.82	1276.81	1276.7	0.1177	145	155	0	9.45			YGRPLLGCTIK	Carbamidomethyl (C)
		1465.88	1464.87	1464.75	0.1231	127	139	0	7.55	82.71	0	TFQGPPHGIQVER	-
		2239.29	2238.28	2238.18	0.1007	120	139	1	9.3			IPTAYVKTFQGPPHGIQVER	Deamidated (NQ)0
1326	1	tr|Q9TM52|Q9TM52_HUMLU	Ribulose 1,5-bisphosphate carboxylase (Fragment) OS=Humulus lupulus var. cordifolius GN=rbcL PE=3 SV=1	VGFNAGVKDYKLTYYTPEYETKDTDILAAFRVTPQPGVPPEEAGAAVAAESSTGTWTTVWTDGLTSLDRYKGRCYHIEPVAGEENQYIAYVAYPLDLFEEGSVTNMFTSIVGNVFGFKALRALRLEDLRIPTSYTKTFQGPPHGIQVERDKLNKYGRPLLGCTIKPKLGLSAKNYGRAVYECLRGGLDFTKDDENVNSQPFMRWRNRFLFCAEAIYKSQSETGEIKGHYLNATAGTCEEMMKRAVFARELGVPIVMHDYLTGGFTANTSLAHYCRDNGLLLHIHRAMHAVIDRQKNHGIHFRVLAKALRMSGGDHIHAGTVVGKLEGEREITLGFVDLLRDDFIEKDRSRGIYFTQDWVSLPGVLPVASGGIHVWHMPALTEIFGDDSVLQFGGGTLGH…	46839.6	6.92	14.29%	7	85.4	76	0.01
		792.46	791.45	791.42	0.0349	1	8	0	9.69			VGFNAGVK	Deamidated (NQ)
		910.44	909.43	909.44	-0.0031	178	184	0	6.18			AVYECLR	Carbamidomethyl (C)
		960.57	959.56	959.47	0.088	412	420	0	3.85			VALEACVQA	Carbamidomethyl (C)
		1021.53	1020.52	1020.52	-0.004	23	31	0	4.11			DTDILAAFR	-
		1198.7	1197.69	1197.6	0.0914	1	11	1	9.26			VGFNAGVKDYK	Deamidated (NQ)
		1275.72	1274.71	1274.72	-0.01	330	340	0	4.19			EITLGFVDLLR	-
		1465.75	1464.75	1464.75	-0.0021	137	149	0	7.55	19.94	94.91	TFQGPPHGIQVER	-
369	1	tr|U6BRD7|U6BRD7_9LAMI	Ribulose-1,5-bisphosphate carboxylase/oxygenase large subunit (Fragment) OS=Plantago media PE=3 SV=1	NLTYYTPQYETKDTDILAAFRVTPQPGVPPEEAGAAVAAESSTGTWTTVWTDGLTSLDRYKGRCYHIEPVPGEADQYICYVAYPLDLFEEGSVTNMFTSIVGNVFGFKALRALRLEDLRIPVAYVKTFQGPPHGIQVERDKLNKYGRPLLGCTIKPKLGLSAKNYGRACYECLRGGLDFTKDDENVNSQPFMRWRDRFLFCAEAIYKSQAETGEIKGHYLNATAGTCEEMMKRAIFARELGVPIVMHDYLTGGFTANTSLAHYCRDNGLLLHIHRAMHAVIDRQKNHGIHFRVLAKALRMSGGDHIHSGTVVGKLEGEREITLGFVDLLRDDFIEKDRSRGIYFTQDWVSLPGVIPVASGGIHVWHMPALTEIFGDDSVLQFGGGTLGHPWGNAPGAVA…	50730.4	6.56	18.14%	8	81.4	76	0.02
		1021.58	1020.57	1020.52	0.0438	13	21	0	4.11			DTDILAAFR	-
		1173.67	1172.66	1172.6	0.0558	416	426	0	4.19			DLAAEGNTIIR	Deamidated (NQ)
		1275.77	1274.76	1274.72	0.0407	320	330	0	4.19	7.37	786.89	EITLGFVDLLR	-
		1465.81	1464.8	1464.75	0.0529	127	139	0	7.55	30.1	8.3	TFQGPPHGIQVER	-
		1522.83	1521.82	1521.69	0.1323	1	12	0	6.45			NLTYYTPQYETK	Deamidated (NQ);Deamidated (NQ)
		1532.84	1531.83	1531.75	0.0826	196	207	1	6.23			DRFLFCAEAIYK	Carbamidomethyl (C)
		1573.91	1572.9	1572.77	0.132	402	415	1	6.37	0	5848.7	VALEACVQARNEGR	Carbamidomethyl (C);Deamidated (NQ)
		1630.93	1629.93	1629.8	0.1292	412	426	1	4.43	0	4880.8	NEGRDLAAEGNTIIR	Deamidated (NQ);Deamidated (NQ)
865	4	tr|I6ZRW6|I6ZRW6_UVUPE	Ribulose bisphosphate carboxylase large chain (Fragment) OS=Uvularia perfoliata GN=rbcL PE=3 SV=1	TETKASAGFKAGVKDYRLTYYTPDYKTKDTDILAAFRVTPQPGVPSEEAGAAVAAESSTGTWTTVWTDGLTSLDRYKGRCYNIEPVVGEDNQFIAYVAYPLDLFEEGSVTNMFTSIVGNVFGFKALRALRLEDLRIPPSYSKTFQGPPHGIQVERDKLNKYGRPLLGCTIKPKLGLSAKNYGRAVYECLRGGLDFTKDDENVNSQPFMRWRDRFLFCAEAIYKAQA	25444.8	8.26	27.88%	6	134	76	0
		935.58	934.57	934.52	0.0502	5	14	1	10.8			ASAGFKAGVK	-
		1078.65	1077.65	1077.59	0.0538	174	183	1	10.45			LGLSAKNYGR	-
		1392.8	1391.79	1391.7	0.0906	18	28	1	9.03			LTYYTPDYKTK	-
		1465.8	1464.79	1464.75	0.0435	143	155	0	7.55	102.58	0	TFQGPPHGIQVER	-
		2169.99	2168.98	2168.98	0.0044	191	209	1	4.06			GGLDFTKDDENVNSQPFMR	-
		2185.98	2184.97	2184.97	-0.001	191	209	1	4.06			GGLDFTKDDENVNSQPFMR	Oxidation (M)
1012	1	tr|L0N7U1|L0N7U1_9POAL	Ribulose bisphosphate carboxylase large chain (Fragment) OS=Echinaria capitata GN=rbcL PE=3 SV=1	TKAGVEFQAGVKDYKLTYYTPEYETKDTDILAAFRVTPQPGVPPEEAGAAVAAESSTGTWTTVWTDGLTSLDRYKGRCYHIEPVPGEDSQYICYIAYPLDLFEEGSVTNMFTSIVGNVFGFKALRALRLEDLRIPAAYAKTFQGPPHGIQVERDKLNKYGRPLLGCTIKPKLGLSAKNYGRACYECLRGGLDFTKDDENVNSQPFMRWRDRFVFCAEAIYKAQA	25383.6	6.51	14.29%	3	94.1	76	0
		1005.57	1004.56	1004.53	0.0339	3	12	0	6.34	6.7	1480.86	AGVEFQAGVK	-
		1021.49	1020.49	1020.52	-0.0368	27	35	0	4.11	35.99	2.34	DTDILAAFR	-
		1465.72	1464.71	1464.75	-0.0392	141	153	0	7.55	27.85	15.41	TFQGPPHGIQVER	-
1290	1	tr|Q9FUJ4|Q9FUJ4_SOYBN	Ribulose bisphosphate carboxylase small chain OS=Glycine max PE=2 SV=2	MASSMISSPAVTTVNRAGAGMVAPFTGLKSMAGFPTRKTNNDITSIASNGGRVQCMQVWPPVGKKKFETLSYLPDLDDAQLAKEVEYLLRKGWIPCLEFELEHGFVYREHNRSPGYYDGRYWTMWKLPMFGCTDASQVLKELQEAKTAYPNGFIRIIGFDNVRQVQCISFIAYKPPGX	20184	8.87	40.45%	7	101	76	0
		866.48	865.47	865.41	0.0623	30	37	0	10.55			SMAGFPTR	-
		914.46	913.46	913.42	0.0412	121	126	0	9.3			YWTMWK	-
		921.56	920.56	920.5	0.0598	84	90	0	4.26			EVEYLLR	-
		1667.9	1666.9	1666.8	0.0933	1	16	0	10.55			MASSMISSPAVTTVNR	Oxidation (M)
		1706.98	1705.98	1705.89	0.0893	164	178	0	8.52	75.51	0	QVQCISFIAYKPPGV	Carbamidomethyl (C)
		2267.13	2266.12	2266.09	0.0319	127	146	1	4.43			LPMFGCTDASQVLKELQEAK	Carbamidomethyl (C);Deamidated (NQ);Deamidated (NQ)
		2281.19	2280.18	2280.11	0.0668	127	146	1	4.43			LPMFGCTDASQVLKELQEAK	Oxidation (M);Carbamidomethyl (C)
345	1	tr|A0A061GAI3|A0A061GAI3_THECC	TCP-1/cpn60 chaperonin family protein OS=Theobroma cacao GN=TCM_028852 PE=3 SV=1	MTSSFNALLYSSPAFPCSRTMDKKFLSSSGRLSSFDSISSSAIVGRKQNVILRRGHSSKIWAMAKELHFNKDGSAIKKLQTGVNKLADLVGVTLGPKGRNVVLESKFGSPKIVNDGVTVAKEVELEHPVENIGARLVRQAASKTNDLAGDGTTTSVVLAQGLITEGVKVVAAGANPVQITKGIESTTKALVSELKMMSKEVEDSELADVAAVSAGNNYEVGNMIAEAMGKVGRKGIVTLEEGSGSENSMYVVEGMQFDRGYISPYFVTDSEKMAVECENCKLLLVDKKITNARDLIHVLEDAIKEGYPIVIIAEDIEQEALATLVVNKLRGSLKIAALKAPGFGERKSQYLDDIAILTGGTVIRDEVGLSLDKAEKEVLGQAAKVVLTKETTTIVGDGS…	65045.9	5.4	16.78%	8	182	76	0
		899.61	898.6	898.53	0.0659	48	54	1	12.5			QNVILRR	Deamidated (NQ)
		1229.77	1228.76	1228.69	0.0697	335	346	1	9.71			IAALKAPGFGER	-
		1236.74	1235.73	1235.66	0.0692	189	199	1	9.53			ALVSELKMMSK	-
		1475.87	1474.86	1474.82	0.0354	182	195	1	6.51			GIESTTKALVSELK	-
		1532.89	1531.88	1531.82	0.0597	107	121	1	9.53			FGSPKIVNDGVTVAK	Deamidated (NQ)
		1701.02	1700.01	1699.89	0.1176	467	483	0	4.26	79.38	0	AAVEEGIVVGGGCTLLR	Carbamidomethyl (C)
		1774.01	1773.01	1772.88	0.1275	493	508	1	3.92			ETLDNDEQKVGADIVK	-
		1835.11	1834.11	1833.98	0.1217	348	364	0	4.11	72.21	0	SQYLDDIAILTGGTVIR	-
298	1	tr|A0A061GRX0|A0A061GRX0_THECC	TCP-1/cpn60 chaperonin family protein OS=Theobroma cacao GN=TCM_039855 PE=3 SV=1	MASTFTAMSSVGSFVAPNGRVMDKKLASSSNRLSSFASISSTAFGMRQNVVLRRTRLPKISAAKELHFNKDGSAIKKLQTGVNKLADLVGVTLGPKGRNVVLESKYGSPKIVNDGVTVAKEVELEDPVENIGAKLVRQAAAKTNDLAGDGTTTSVVLAQGLIAEGVKVVAAGANPVLITRGIEKTSKALVSELKAISKEVEDSELADVAAVSAGNNYEVGNMIAEAMSKVGRKGVVTLEEGKSAENSLYVVEGMQFDRGYISPYFVTDGEKMAVEYENCKLLLVDKKITNARDLINILEDAIKSGYPILIIAEDIEQEALATLVVNKLRGALKIAALKAPGFGERKSQYLDDIAILTGGTVIRDEVGLSLDKAGSEVLGHASKVVLTKDTTTIVGDGST…	64512.9	5.41	19.28%	11	306	76	0
		762.43	761.42	761.43	-0.0098	181	187	1	9.53			GIEKTSK	-
		960.56	959.56	959.49	0.0633	457	465	0	4.19			VEDALNATK	-
		1182.72	1181.71	1181.7	0.0084	85	96	0	6.23			LADLVGVTLGPK	-
		1229.69	1228.68	1228.68	0.0019	455	465	1	6.51			LRVEDALNATK	-
		1256.7	1255.69	1255.7	-0.013	293	303	0	3.88	9.96	596.01	DLINILEDAIK	-
		1280.78	1279.78	1279.76	0.0147	168	180	0	10.55	33.05	1.42	VVAAGANPVLITR	-
		1475.78	1474.77	1474.7	0.0768	259	271	0	4.19			GYISPYFVTDGEK	-
		1700.93	1699.92	1699.89	0.0269	466	482	0	4.26	97.72	0	AAVEEGIVVGGGCTLLR	Carbamidomethyl (C)
		1835.02	1834.01	1833.98	0.0304	347	363	0	4.11	110.98	0	SQYLDDIAILTGGTVIR	-
		1844.89	1843.88	1843.84	0.0395	243	258	0	3.93			SAENSLYVVEGMQFDR	-
		1860.88	1859.87	1859.84	0.0352	243	258	0	3.93			SAENSLYVVEGMQFDR	Oxidation (M)
506	3	tr|A0A067G106|A0A067G106_CITSI	Uncharacterized protein OS=Citrus sinensis GN=CISIN_1g012383mg PE=4 SV=1	MGTGTHYAVMSSYDYISQGLRTYNLDNTIDGLYIAPAFMDKLVVHITKNFMSLPNIKVPLILGIWGGKGQGKSFQCELVFAKMGINPIMMSAGELESGNAGEPAKLIRQRYREAADIIKKGKMCCLMINDLDAGAGRMGGTTQYTVNNQMVNATLMNIADNPTCVQLPGMYNKEENPRVPIIVTGNDFSTLYAPLIRDGRMEKFYWAPTREDRIGVCKGIFRNDNVADDDIVKLVDTFPGQSIDFFGALRARVYDDEVRKWISGVGVGSIGKSLVNSKEAAPTFEQPRMTMEKLLEYGNMIVQEQENVKRVQLADKYLSEAALGEANEDAIQSGNFYGKAAQQMNVPVPEGCTDPTAENFDPTARSDDGSCQYTL	41737.5	4.82	35.20%	12	170	76	0
		940.48	939.47	939.46	0.0127	204	210	0	9.34			FYWAPTR	-
		1023.53	1022.52	1022.5	0.0183	253	260	1	4.37			VYDDEVRK	-
		1080.55	1079.54	1079.53	0.0057	49	57	0	9.69			NFMSLPNIK	Deamidated (NQ);Oxidation (M)
		1218.62	1217.61	1217.54	0.0724	223	233	0	3.66			NDNVADDDIVK	Deamidated (NQ)
		1340.65	1339.64	1339.63	0.0111	204	213	1	6.51	21.77	43.62	FYWAPTREDR	-
		1712.78	1711.77	1711.72	0.059	123	137	0	4.11			MCCLMINDLDAGAGR	Oxidation (M);Carbamidomethyl (C);Carbamidomethyl (C)
		1766.82	1765.82	1765.8	0.0155	279	293	1	4.48			EAAPTFEQPRMTMEK	Deamidated (NQ)
		1775.98	1774.98	1774.87	0.1031	273	288	1	6.51			SLVNSKEAAPTFEQPR	Deamidated (NQ);Deamidated (NQ)
		1882.98	1881.98	1881.96	0.0135	234	250	0	4.11	99.2	0	LVDTFPGQSIDFFGALR	-
		2063.07	2062.06	2062.05	0.0109	294	310	1	4.48			LLEYGNMIVQEQENVKR	-
		2089.18	2088.18	2088.16	0.0143	179	197	0	6.23			VPIIVTGNDFSTLYAPLIR	-
		2714.36	2713.35	2713.44	-0.0936	174	197	1	4.43			EENPRVPIIVTGNDFSTLYAPLIR	-
594	1	tr|A0A022RXL5|A0A022RXL5_ERYGU	Uncharacterized protein OS=Erythranthe guttata GN=MIMGU_mgv1a006156mg PE=4 SV=1	MAAIISCHRYSSSSQLTSNQKFVSHILPSKCSRRQFYHNATTQQFKPLCSSRKSTPFVPVDEQRDRSSSIKKTAISIALAVGLVTGFPDLGYLGQANAAAIAPALPDVSVLISGPPIKDPGALLRYALPIDNKAIREVQKPLEDITDSLKIAGVKALDSVERNIRQASRALKQGRTLIVGGLAKSKVDDGVELLNKLELGLDEFQKIVEDRKRDAVAPKQKELLSYVGGVEEDMVDGFPYEVPEEYRNMPLLKGRATVDMKVKVKDNPSINECVFRIVLDGYNAPVTAGNFVDLVERHFYDGMEIQRADGFVVQTGDPEGPAEGFIDPSTEKTRTIPLEIMADGEKAPFYGETLEDLGLYKAQTRLPFNAFGTMAMAREEFDNNSASSQVFWLLKESEL…	50027.7	4.97	14.32%	7	125	76	0
		741.44	740.43	740.42	0.0147	119	125	0	6.23			DPGALLR	-
		789.42	788.42	788.4	0.0125	156	162	0	4.19			ALDSVER	-
		792.46	791.45	791.41	0.0357	65	71	1	9.71			DRSSSIK	-
		927.48	926.47	926.48	-0.0034	2	9	0	8.55			AAIISCHR	Carbamidomethyl (C)
		1275.69	1274.68	1274.61	0.07	54	64	0	4.19			STPFVPVDEQR	Deamidated (NQ)0
		1311.6	1310.59	1310.57	0.023	298	307	0	5.46			HFYDGMEIQR	Oxidation (M)
		1615.77	1614.76	1614.78	-0.0237	396	410	0	3.93	82.42	0	ESELTPSNANILDGR	-
702	1	tr|I1IIX1|I1IIX1_BRADI	Uncharacterized protein OS=Brachypodium distachyon GN=BRADI4G08760 PE=4 SV=1	MAGLASLNTISLSAPSSPPAPGGSAGGGRRLVTAAAVSAAFARTRLRSPSLRAAPAPARRVAARAAALDDEWGNEPGERGSSAAAVAEDAPPAASELAALKEKLRAALYGTERGLRASSETRAEVVEILSQLEARNPTPAPTEALPLLNGKWILAYTSFSQLFPLLGSGRLPALVTVDEISQTIDSENFTVQNCIKFSGPLATTSVSTNARFEIRSPKRVQIKFDEGIIGTPQLTDSIVLPEKFEFFGQNIDLSPLSGIFTSIENAASSVAKTISGQPPLKVPIRSDNARSWLLTTYLDDELRISRGDGSSIFVLFKEGSGLLI	34165	6.92	8.64%	2	92.3	76	0
		1508.9	1507.89	1507.76	0.1264	197	211	0	10.55			FSGPLATTSVSTNAR	-
		1624.93	1623.92	1623.81	0.1059	291	303	0	3.88	86.61	0	SWLLTTYLDDELR	-
1094	1	tr|I1IEV5|I1IEV5_BRADI	Uncharacterized protein OS=Brachypodium distachyon GN=BRADI3G58000 PE=4 SV=1	MEESKLKAARLLLQMRDHLATDAGKELAEKVGFVYQLNISPKKLGVDEEIFVVDLKKGAVSKGPYEGKPDATFTFTDDDFLAISSGKLNPQMAFIRGKLKIKGSISAAQKFTPDIFPKPSKL	13407.2	9.97	48.36%	7	82.5	76	0.01
		762.45	761.45	761.39	0.0541	103	110	0	9.69			GSISAAQK	Deamidated (NQ)
		927.54	926.53	926.45	0.088	17	25	0	5.41			DHLATDAGK	-
		1106.58	1105.57	1105.56	0.0126	88	96	0	10.55	0	7487.65	LNPQMAFIR	Deamidated (NQ);Oxidation (M)
		1275.76	1274.76	1274.68	0.0754	88	98	1	11.66			LNPQMAFIRGK	Deamidated (NQ)
		1365.7	1364.69	1364.73	-0.0427	31	42	0	9.3			VGFVYQLNISPK	Deamidated (NQ)
		1475.79	1474.79	1474.79	-0.0059	44	56	0	3.74			LGVDEEIFVVDLK	-
		1681.91	1680.9	1680.9	0.0031	11	25	1	7.55			LLLQMRDHLATDAGK	-
1240	1	tr|A0A059CY18|A0A059CY18_EUCGR	Uncharacterized protein OS=Eucalyptus grandis GN=EUGRSUZ_B00021 PE=3 SV=1	MPGLQLFLPNVQIQSDNGSRGPSDGDPDSSPVVSANGGLFLDPDLSSSFVRLISVGSNCSIGARRREKRVSRCEFLSVSLRGGDGIVEEPGVALSQRNGGKNLGSKELVASENVVSAARNRRRLTVRGRGGAAVNTTKHLWAGAIAAMVSRTFVAPLERLKLEYIVRGEQKNIVELVRTIAASQGLRGFWKGNLVNILRTAPFKAINFCAYDTYRKQLLRFSGNDETTNFERFVAGAAAGITATVLCLPLDTIRTKLVAPGGEALGGVIGAFRYMVQTEGFFSLYKGLVPSILSMAPSSAVFYGVYDMLKSAYLHSPEGRRRIQNLREQGEELNALDQLELGPIRTLFYGAISGACAEAATYPFEVVRRRLQLQVQATRLSAIATCAQIIEHGGVPALY…	46836.6	9.86	16.74%	9	78.3	76	0.03
		792.49	791.48	791.45	0.0249	162	167	0	6.34			LEYIVR	-
		819.5	818.49	818.41	0.0783	130	138	0	9.69	0	4865.75	GGAAVNTTK	Deamidated (NQ)
		842.54	841.53	841.5	0.0295	172	178	0	6.34			NIVELVR	-
		899.56	898.56	898.52	0.0322	192	199	0	10.55	4.35	1198.11	GNLVNILR	Deamidated (NQ)
		932.58	931.57	931.51	0.0588	152	159	0	6.34			TFVAPLER	-
		1110.58	1109.57	1109.55	0.0171	73	81	0	6.23			CEFLSVSLR	Carbamidomethyl (C)
		1116.62	1115.61	1115.54	0.0769	311	320	0	7.54	0	7861.45	SAYLHSPEGR	-
		1173.64	1172.64	1172.69	-0.0564	152	161	1	9.71	0	6841.95	TFVAPLERLK	-
		2296.17	2295.16	2295.23	-0.0715	139	159	1	10.45			HLWAGAIAAMVSRTFVAPLER	-
544	2	tr|A0A072TS46|A0A072TS46_MEDTR	Zinc-binding dehydrogenase family oxidoreductase OS=Medicago truncatula GN=MTR_8g064610 PE=4 SV=1	MSLSTTTSHLTILPSLPSTSPLSLRFSFTFQPKTNQKTCLKTLLSSSTRHARFLVKSQSTTASSEAVKVTQVPSEMKAWVYGEYGGVDVLKFDSNVAVPDVKEDQVLVKVVAAALNPVDGKRRQGKFKATDSPLPTVPGYDVAGVVVKVGSEVKDFKVGDEVYGDVNEKALEGPNQFGSLAEYTAVEEKLLALKPTNLDFAQAASLPLAIETAYEGLERTGFSSGKSILVLNGSGGVGSLVIQLAKQVFGASRVAATSSTRHLELLKSLGADLAIDYTKENFEDLPEKFDVVYDAIGQCDRAVKAIKEGGSVVALTGAVTPPGFRFVVTSNGAVLKKLNPYLESGKVKPIIDPKGPFPFDQVAEAFSYIETNKATGKVVVFPIP	41029.6	8.15	19.27%	8	178	76	0
		747.4	746.39	746.37	0.0204	247	253	0	10.55			QVFGASR	Gln->pyro-Glu (N-term Q)N_term
		764.42	763.42	763.4	0.0192	247	253	0	10.55			QVFGASR	-
		792.46	791.45	791.41	0.038	254	261	0	10.55			VAATSSTR	-
		831.52	830.51	830.44	0.0719	103	109	0	4.19			EDQVLVK	Deamidated (NQ)
		1002.54	1001.54	1001.49	0.0509	26	33	0	9.69			FSFTFQPK	Deamidated (NQ)
		1323.67	1322.66	1322.6	0.0637	158	169	0	3.74			VGDEVYGDVNEK	-
		1555.76	1554.75	1554.77	-0.0192	78	91	0	4.19	31.4	4.82	AWVYGEYGGVDVLK	-
		1714.91	1713.9	1713.91	-0.0033	308	325	0	6.34	115.54	0	EGGSVVALTGAVTPPGFR	-
310	1	comp90681_c0;orf1	len=583 frame:1 start:91 end:1839 predicted protein [Populus trichocarpa] &gt;gi|222849262|gb|EEE86809.1| predicted protein [Populus trichocarpa]	RSRLTTLLVLLVTNNSTSTTMSAMLQPQIILLKEGTDTSQGKPQMVSNINACTGIADVVRTTLGPRGMDKLIHDDKGNVTISNDGATIMKLLDIVHPAAKILVDIAKSQDSEVGDGTTTVVLLAGEFLKEAKPFVEDGVHPQNLIRSYRTACNLAIEKVKDLAISIEGKSLEEKKNLLGKCAATTLSSKLIGGEKEFFASMVVDAVIAIGNDDRLNMIGIKKVPGGNMRDSFLVNGVAFKKTFSYAGFEQQPKKFLKPKILLLNIELELKSEKENAEIRLSDPSQYQSIVDAEWNIIYDKLDKCVKSGAKVVLSRLAIGDLGTQYFADRDIFCAGRVTEEDLQRVAAASGGTVQTSVNNVIDEVLGECEIFEEKQVGNERFNIFSGCPSGKTATIVLRG…	63155.7	7.38	8.23%	4	61.4	58	0.02
		797.48	796.47	796.48	-0.0059	464	470	0	6.34			ALEVIPR	-
		1170.61	1169.6	1169.61	-0.0046	454	463	0	9.3			SQLFINSYAK	-
		1539.77	1538.76	1538.77	-0.012	316	329	0	4.11	46.83	0	LAIGDLGTQYFADR	-
		1677.86	1676.85	1676.8	0.0496	425	441	0	4.19	0	65.25	NSTVVAGGGAIDMEISR	Deamidated (NQ)
830	2	comp95012_c0;orf1	len=121 frame:1 start:829 end:1191 predicted protein [Populus trichocarpa] &gt;gi|222866224|gb|EEF03355.1| predicted protein [Populus trichocarpa]	KVSLESSFDKSPKLLKEVRVRFVGFGAEEDEWVNIKEAVRERSIPFEHSECYKVKVGDLVLCFQERRDQAIYYDAHVLEIQRKIHDIRGCRCIFLIRYDHDNSEERVRLRRLCCRANASK*	14622.5	8.37	47.93%	7	63.5	58	0.01
		1011.5	1010.5	1010.49	0.0054	2	10	0	4.19			VSLESSFDK	-
		1139.59	1138.58	1138.59	-0.0065	1	10	1	6.51	0	60.95	KVSLESSFDK	-
		1420.7	1419.7	1419.6	0.0941	98	108	1	4.54			YDHDNSEERVR	Deamidated (NQ)
		1492.72	1491.71	1491.75	-0.0399	56	67	1	6.23			VGDLVLCFQERR	Carbamidomethyl (C);Deamidated (NQ)
		1563.78	1562.77	1562.81	-0.038	54	66	1	6.23			VKVGDLVLCFQER	Carbamidomethyl (C);Deamidated (NQ)
		1967	1965.99	1965.9	0.0875	92	106	1	4.54			CIFLIRYDHDNSEER	Carbamidomethyl (C)
		1995.03	1994.03	1993.99	0.0376	20	36	1	4.15			VRFVGFGAEEDEWVNIK	-
1426	1	comp93104_c0;orf1	len=498 frame:2 start:143 end:1636 PREDICTED: probable LRR receptor-like serine/threonine-protein kinase RKF3-like [Vitis vinifera]	LLNSQMSLLFFIFLGFSLGFPNSSLGAITSTPEASVKATKAHCPLDINFFRQLIIQSRQSFPLIDSSTECKYVLQGTRLLRSKYLQASGYFSLSPQVSEACWDLYQDLVYEFIPKIRFEGTCAYNSSLFSKDCESIIKRSHFESLISANELKEIKGLCNQSLGNDTLCGFCVDCLLNVQRTYFPISDDGNGTYCSGYPFMYAAAFANRFGPTDIGTAKCLLLMNFSPKNTKPRKNHKAVILVIVTGCFHGLIGAVIVVSWFWLRHKRRKKKDNLAQVEAAPYTEIIGGNRAWTRFTFEEIKMATKNFSRDNIIGMGKYGNVYKGILTNGSEVAMKRFKNCSAAGDGIFAHELKVIASVKHVNLLALRGYCTVTVPPEGHQRIIVFDLIKRGSLHDHLFG…	56413.9	9.41	11.45%	6	63.3	58	0.02
		842.51	841.5	841.45	0.0488	52	58	0	10.55			QLIIQSR	Gln->pyro-Glu (N-term Q)N_term;Deamidated (NQ);Deamidated (NQ)
		899.54	898.53	898.54	-0.0103	404	410	1	11.66	13.59	1.9	KLSWPIR	-
		927.5	926.49	926.52	-0.0261	411	419	1	11.66			QKIALGSAR	Gln->pyro-Glu (N-term Q)N_term;Deamidated (NQ)
		960.56	959.55	959.61	-0.0509	382	389	0	6.23			IIVFDLIK	-
		1475.74	1474.73	1474.73	0.0034	140	152	0	5.48			SHFESLISANELK	Deamidated (NQ)0
		2353.16	2352.15	2352.15	-0.0025	52	71	1	6.23			QLIIQSRQSFPLIDSSTECK	Deamidated (NQ);Deamidated (NQ);Deamidated (NQ);Carbamidomethyl (C)
722	1	comp99220_c0;orf1	len=2086 frame:1 start:193 end:6450 unnamed protein product [Vitis vinifera]	GNLSSQFLQNMPLFVSDEEFSQLRNDPVQVADKADAFIRNLYNELETVRAQADASSMTAEQTCSLLEQKYLSLSTDFSELQSRNAQLQSSLDERISELAQVRADKHQLHLQSIEKDGENERLKAEVSELHKSKRQLIELVEQKDLEISEKNATIKSYLDKIVELSDNAAQREARLSEISAELSRTQAACARLSQEKELIERHNAWLNDELTAKVDNFMELRRTHADLEADLSSKLADVERQFNECSSSLQWNKDRVRELEMKITSLQEELLSTKDAAVGNEEQVSAELSTVNKLAELYKESSEEWSKKAGELEGVIKALETHLNQVENDYKKRLEKEVNERKQFEQDATDLKVKLEKCEAEIESIRKANELNLLSLNNFTTNSLDSSFETHERSQDDRL…	236103	4.74	9.30%	17	58.9	58	0.04
		742.4	741.39	741.38	0.0138	2033	2038	1	10.45			QRGLER	Gln->pyro-Glu (N-term Q)N_term;Deamidated (NQ)
		792.45	791.44	791.37	0.0747	849	854	0	4.26			QEEYIK	Gln->pyro-Glu (N-term Q)N_term
		836.39	835.38	835.37	0.0058	891	897	0	4.26			QVEEMGK	Oxidation (M)
		856.42	855.41	855.47	-0.0553	1461	1467	1	6.51			QLEEVKK	Gln->pyro-Glu (N-term Q)N_term
		899.53	898.52	898.46	0.0576	2040	2048	0	10.55	0	45.05	QAAGVPSNR	-
		948.52	947.51	947.47	0.0435	849	855	1	6.51			QEEYIKR	Gln->pyro-Glu (N-term Q)N_term
		960.55	959.54	959.47	0.0721	116	123	1	4.43			DGENERLK	-
		1005.54	1004.54	1004.53	0.008	726	734	0	6.34	0	80.1	LALEANFAR	Deamidated (NQ)
		1062.56	1061.55	1061.56	-0.0086	1141	1149	1	4.48			EKSILEESK	-
		1476.75	1475.75	1475.75	-0.0016	1306	1318	1	6.51			TNADTSNLERLLK	Deamidated (NQ);Deamidated (NQ)
		1515.74	1514.73	1514.75	-0.0138	579	591	0	4.19			DINGLVEQNIQLR	Deamidated (NQ);Deamidated (NQ);Deamidated (NQ);Deamidated (NQ)
		1967.01	1966	1966.1	-0.0962	579	595	1	6.51			DINGLVEQNIQLRSLVR	-
		2114.03	2113.02	2113.13	-0.1054	1700	1720	0	4.19			TALSIDSEAQGITSLAAPLVR	Deamidated (NQ)
		2171.05	2170.04	2170.04	0.0036	967	984	1	6.5			NHMLQYKHIAEVNEDALK	Deamidated (NQ);Oxidation (M);Deamidated (NQ)
		2296.14	2295.14	2295.04	0.0928	634	653	1	5.57			SEEQGCMIEALHASVGMYKR	Carbamidomethyl (C)
		2386.25	2385.24	2385.17	0.0749	1755	1776	1	4.19			GSNSPLKGNEEQSGIILENLER	Deamidated (NQ);Deamidated (NQ)
		2443.26	2442.26	2442.14	0.1192	750	770	1	4.43			EMNGVLGRNAEFSQLLVDYQR	Deamidated (NQ);Deamidated (NQ);Deamidated (NQ);Deamidated (NQ)0
1117	1	comp97375_c0;orf1	len=160 frame:-2 start:715 end:236 18.5 kDa class I heat shock protein [Glycine max] &gt;gi|123544|sp|P05478.1|HSP16_SOYBN RecName: Full=18.5 kDa class I heat shock protein; AltName: Full=HSP 18.5 &gt;gi|18654|emb|CAA30154.1| unnamed protein pro	KKMSLIPSFFGGRKNSVFDPFGMDLWDPFRESPIRSSVYFPESARETSAFVNARIDWKETPEAHVFKADLPGLKKEEVKVEVEDDRVVRISGERNVEKEDKNDTWHRVERSSGKFQRSFRLPENAKMDQIKAAMENGVLTVTVPKVEVKKPDVKAIEIN*	18285.4	8.96	23.12%	5	112	58	0
		828.35	827.35	827.37	-0.0199	102	107	0	7.55			NDTWHR	-
		994.46	993.46	993.49	-0.0328	46	54	0	6.34	33.02	0.03	ETSAFVNAR	-
		1057.52	1056.51	1056.52	-0.0132	59	67	0	5.48			ETPEAHVFK	-
		1142.52	1141.51	1141.54	-0.0297	36	45	0	6.34	42.55	0	SSVYFPESAR	-
		1200.52	1199.51	1199.53	-0.0174	99	107	1	5.52			EDKNDTWHR	-

## Sheet: S2
Table S2 GO enrichment terms under low temperature stress with Arabidopsis thaliana homologues using GOEAST
GOID	Ontology	Term	Level	q	m	t	k	geneIDs	symbols	log_odds_ratio	p
GO:0006839	biological_process	mitochondrial transport	4	5	148	30329	29	locus:2194714 // locus:2065598 // locus:2177754 // locus:2127851 // locus:2084460	AT1G78180 // AT2G37890 // AT5G64970 // SHS1 // AT3G53940	5.1429	4.3624e-05
GO:0006796	biological_process	phosphate-containing compound metabolic process	2	10	1749	30329	29	locus:2034802 // locus:2013880 // locus:2165897 // locus:2127851 // locus:2090101 // locus:2084138 // locus:2084460 // locus:2026841 // locus:2093999 // locus:2010282	AOR // GSR2 // GS2 // SHS1 // AT3G15520 // CYP38 // AT3G53940 // AOAT2 // PERK6 // PERK7	2.58004	0.000413211
GO:0006793	biological_process	phosphorus metabolic process	2	10	1822	30329	29	locus:2034802 // locus:2013880 // locus:2165897 // locus:2127851 // locus:2090101 // locus:2084138 // locus:2084460 // locus:2026841 // locus:2093999 // locus:2010282	AOR // GSR2 // GS2 // SHS1 // AT3G15520 // CYP38 // AT3G53940 // AOAT2 // PERK6 // PERK7	2.52105	0.000579972
GO:0019637	biological_process	organophosphate metabolic process	2	8	1095	30329	29	locus:2034802 // locus:2013880 // locus:2165897 // locus:2127851 // locus:2090101 // locus:2084138 // locus:2084460 // locus:2026841	AOR // GSR2 // GS2 // SHS1 // AT3G15520 // CYP38 // AT3G53940 // AOAT2	2.93371	0.000811394
GO:0009266	biological_process	response to temperature stimulus	1	7	966	30329	29	locus:2034802 // locus:2013880 // locus:2165897 // locus:2193839 // locus:2084138 // locus:2042977 // locus:2136627	AOR // GSR2 // GS2 // CPN60B // CYP38 // AT2G29500 // FIB	2.9219	0.00314766
GO:0009117	biological_process	nucleotide metabolic process	8	6	688	30329	29	locus:2034802 // locus:2013880 // locus:2165897 // locus:2127851 // locus:2084138 // locus:2084460	AOR // GSR2 // GS2 // SHS1 // CYP38 // AT3G53940	3.18913	0.00454497
GO:0006753	biological_process	nucleoside phosphate metabolic process	8	6	691	30329	29	locus:2034802 // locus:2013880 // locus:2165897 // locus:2127851 // locus:2084138 // locus:2084460	AOR // GSR2 // GS2 // SHS1 // CYP38 // AT3G53940	3.18285	0.00455389
GO:0006090	biological_process	pyruvate metabolic process	5	5	415	30329	29	locus:2034802 // locus:2013880 // locus:2165897 // locus:2090101 // locus:2084138	AOR // GSR2 // GS2 // AT3G15520 // CYP38	3.65539	0.00455389
GO:0042128	biological_process	nitrate assimilation	7	2	11	30329	29	locus:2013880 // locus:2174175	GSR2 // GLN1;4	7.571	0.00497737
GO:0055086	biological_process	nucleobase-containing small molecule metabolic process	7	6	729	30329	29	locus:2034802 // locus:2013880 // locus:2165897 // locus:2127851 // locus:2084138 // locus:2084460	AOR // GSR2 // GS2 // SHS1 // CYP38 // AT3G53940	3.10562	0.00552713
GO:0090407	biological_process	organophosphate biosynthetic process	3	6	730	30329	29	locus:2034802 // locus:2127851 // locus:2090101 // locus:2084138 // locus:2084460 // locus:2026841	AOR // SHS1 // AT3G15520 // CYP38 // AT3G53940 // AOAT2	3.10364	0.00552713
GO:0042126	biological_process	nitrate metabolic process	6	2	12	30329	29	locus:2013880 // locus:2174175	GSR2 // GLN1;4	7.44547	0.00552713
GO:0071941	biological_process	nitrogen cycle metabolic process	1	2	12	30329	29	locus:2013880 // locus:2174175	GSR2 // GLN1;4	7.44547	0.00552713
GO:0009749	biological_process	response to glucose	2	3	88	30329	29	locus:2013880 // locus:2165897 // locus:2174175	GSR2 // GS2 // GLN1;4	5.15596	0.0072553
GO:2001057	biological_process	reactive nitrogen species metabolic process	1	2	15	30329	29	locus:2013880 // locus:2174175	GSR2 // GLN1;4	7.12354	0.00803367
GO:0044765	biological_process	single-organism transport	3	10	2623	30329	29	locus:2013880 // locus:2194714 // locus:2065598 // locus:2165897 // locus:2157423 // locus:2177754 // locus:2127851 // locus:2084138 // locus:2084460 // locus:2007519	GSR2 // AT1G78180 // AT2G37890 // GS2 // APC2 // AT5G64970 // SHS1 // CYP38 // AT3G53940 // PSAD-2	1.99536	0.00850265
GO:0006139	biological_process	nucleobase-containing compound metabolic process	6	10	2645	30329	29	locus:2034802 // locus:2013880 // locus:2165897 // locus:2127851 // locus:2090101 // locus:2084138 // locus:2024852 // locus:2084460 // locus:2140255 // locus:1005716727	AOR // GSR2 // GS2 // SHS1 // AT3G15520 // CYP38 // CYP59 // AT3G53940 // PSAD-1 // SHH1	1.98331	0.00882736
GO:1902578	biological_process	single-organism localization	2	10	2640	30329	29	locus:2013880 // locus:2194714 // locus:2065598 // locus:2165897 // locus:2157423 // locus:2177754 // locus:2127851 // locus:2084138 // locus:2084460 // locus:2007519	GSR2 // AT1G78180 // AT2G37890 // GS2 // APC2 // AT5G64970 // SHS1 // CYP38 // AT3G53940 // PSAD-2	1.98604	0.00882736
GO:0016109	biological_process	tetraterpenoid biosynthetic process	7	3	101	30329	29	locus:2034802 // locus:2193839 // locus:2084138	AOR // CPN60B // CYP38	4.95718	0.00990224
GO:0016117	biological_process	carotenoid biosynthetic process	9	3	101	30329	29	locus:2034802 // locus:2193839 // locus:2084138	AOR // CPN60B // CYP38	4.95718	0.00990224
GO:0016108	biological_process	tetraterpenoid metabolic process	5	3	106	30329	29	locus:2034802 // locus:2193839 // locus:2084138	AOR // CPN60B // CYP38	4.88747	0.0110802
GO:0016116	biological_process	carotenoid metabolic process	5	3	106	30329	29	locus:2034802 // locus:2193839 // locus:2084138	AOR // CPN60B // CYP38	4.88747	0.0110802
GO:0044237	biological_process	cellular metabolic process	2	17	7863	30329	29	locus:2034802 // locus:2013880 // locus:2165897 // locus:2127851 // locus:2193839 // locus:2090101 // locus:2084138 // locus:2024852 // locus:2025162 // locus:2084460 // locus:2026841 // locus:2174175 // locus:2093999 // locus:2010282 // locus:2140255 // locus:2007519 // locus:1005716727	AOR // GSR2 // GS2 // SHS1 // CPN60B // AT3G15520 // CYP38 // CYP59 // DHAR2 // AT3G53940 // AOAT2 // GLN1;4 // PERK6 // PERK7 // PSAD-1 // PSAD-2 // SHH1	1.17703	0.0148467
GO:0044281	biological_process	small molecule metabolic process	2	10	2868	30329	29	locus:2034802 // locus:2013880 // locus:2165897 // locus:2127851 // locus:2090101 // locus:2084138 // locus:2084460 // locus:2026841 // locus:2174175 // locus:2140255	AOR // GSR2 // GS2 // SHS1 // AT3G15520 // CYP38 // AT3G53940 // AOAT2 // GLN1;4 // PSAD-1	1.86653	0.0153571
GO:0006810	biological_process	transport	1	10	2917	30329	29	locus:2013880 // locus:2194714 // locus:2065598 // locus:2165897 // locus:2157423 // locus:2177754 // locus:2127851 // locus:2084138 // locus:2084460 // locus:2007519	GSR2 // AT1G78180 // AT2G37890 // GS2 // APC2 // AT5G64970 // SHS1 // CYP38 // AT3G53940 // PSAD-2	1.84209	0.0174003
GO:0006091	biological_process	generation of precursor metabolites and energy	2	5	605	30329	29	locus:2013880 // locus:2165897 // locus:2084138 // locus:2140255 // locus:2007519	GSR2 // GS2 // CYP38 // PSAD-1 // PSAD-2	3.11157	0.0177608
GO:0019682	biological_process	glyceraldehyde-3-phosphate metabolic process	6	4	334	30329	29	locus:2034802 // locus:2165897 // locus:2090101 // locus:2084138	AOR // GS2 // AT3G15520 // CYP38	3.64673	0.0192218
GO:0009409	biological_process	response to cold	2	5	633	30329	29	locus:2034802 // locus:2165897 // locus:2193839 // locus:2084138 // locus:2136627	AOR // GS2 // CPN60B // CYP38 // FIB	3.0463	0.0207243
GO:0051234	biological_process	establishment of localization	1	10	3003	30329	29	locus:2013880 // locus:2194714 // locus:2065598 // locus:2165897 // locus:2157423 // locus:2177754 // locus:2127851 // locus:2084138 // locus:2084460 // locus:2007519	GSR2 // AT1G78180 // AT2G37890 // GS2 // APC2 // AT5G64970 // SHS1 // CYP38 // AT3G53940 // PSAD-2	1.80017	0.0207243
GO:0035303	biological_process	regulation of dephosphorylation	2	3	142	30329	29	locus:2084138 // locus:2140255 // locus:2007519	CYP38 // PSAD-1 // PSAD-2	4.46564	0.0221854
GO:0035304	biological_process	regulation of protein dephosphorylation	4	3	142	30329	29	locus:2084138 // locus:2140255 // locus:2007519	CYP38 // PSAD-1 // PSAD-2	4.46564	0.0221854
GO:0009750	biological_process	response to fructose	2	3	145	30329	29	locus:2013880 // locus:2165897 // locus:2174175	GSR2 // GS2 // GLN1;4	4.43548	0.0232879
GO:0046483	biological_process	heterocycle metabolic process	2	10	3070	30329	29	locus:2034802 // locus:2013880 // locus:2165897 // locus:2127851 // locus:2090101 // locus:2084138 // locus:2024852 // locus:2084460 // locus:2140255 // locus:1005716727	AOR // GSR2 // GS2 // SHS1 // AT3G15520 // CYP38 // CYP59 // AT3G53940 // PSAD-1 // SHH1	1.76833	0.0234558
GO:0051641	biological_process	cellular localization	1	7	1475	30329	29	locus:2194714 // locus:2065598 // locus:2157423 // locus:2177754 // locus:2127851 // locus:2084138 // locus:2084460	AT1G78180 // AT2G37890 // APC2 // AT5G64970 // SHS1 // CYP38 // AT3G53940	2.31128	0.0244995
GO:0051179	biological_process	localization	1	10	3187	30329	29	locus:2013880 // locus:2194714 // locus:2065598 // locus:2165897 // locus:2157423 // locus:2177754 // locus:2127851 // locus:2084138 // locus:2084460 // locus:2007519	GSR2 // AT1G78180 // AT2G37890 // GS2 // APC2 // AT5G64970 // SHS1 // CYP38 // AT3G53940 // PSAD-2	1.71437	0.0305918
GO:0009746	biological_process	response to hexose	2	3	172	30329	29	locus:2013880 // locus:2165897 // locus:2174175	GSR2 // GS2 // GLN1;4	4.18913	0.0356224
GO:0034284	biological_process	response to monosaccharide	2	3	176	30329	29	locus:2013880 // locus:2165897 // locus:2174175	GSR2 // GS2 // GLN1;4	4.15596	0.0367851
GO:0006733	biological_process	oxidoreduction coenzyme metabolic process	2	4	427	30329	29	locus:2034802 // locus:2013880 // locus:2165897 // locus:2084138	AOR // GSR2 // GS2 // CYP38	3.29234	0.0403122
GO:0006081	biological_process	cellular aldehyde metabolic process	4	4	431	30329	29	locus:2034802 // locus:2165897 // locus:2090101 // locus:2084138	AOR // GS2 // AT3G15520 // CYP38	3.27889	0.0412755
GO:0006725	biological_process	cellular aromatic compound metabolic process	2	10	3358	30329	29	locus:2034802 // locus:2013880 // locus:2165897 // locus:2127851 // locus:2090101 // locus:2084138 // locus:2024852 // locus:2084460 // locus:2140255 // locus:1005716727	AOR // GSR2 // GS2 // SHS1 // AT3G15520 // CYP38 // CYP59 // AT3G53940 // PSAD-1 // SHH1	1.63897	0.0423636
GO:1902582	biological_process	single-organism intracellular transport	4	6	1193	30329	29	locus:2194714 // locus:2065598 // locus:2177754 // locus:2127851 // locus:2084138 // locus:2084460	AT1G78180 // AT2G37890 // AT5G64970 // SHS1 // CYP38 // AT3G53940	2.39501	0.0447004
GO:0008152	biological_process	metabolic process	1	17	8789	30329	29	locus:2034802 // locus:2013880 // locus:2165897 // locus:2127851 // locus:2193839 // locus:2090101 // locus:2084138 // locus:2024852 // locus:2025162 // locus:2084460 // locus:2026841 // locus:2174175 // locus:2093999 // locus:2010282 // locus:2140255 // locus:2007519 // locus:1005716727	AOR // GSR2 // GS2 // SHS1 // CPN60B // AT3G15520 // CYP38 // CYP59 // DHAR2 // AT3G53940 // AOAT2 // GLN1;4 // PERK6 // PERK7 // PSAD-1 // PSAD-2 // SHH1	1.01641	0.0456357
GO:0019220	biological_process	regulation of phosphate metabolic process	2	3	198	30329	29	locus:2084138 // locus:2140255 // locus:2007519	CYP38 // PSAD-1 // PSAD-2	3.98604	0.0484382
GO:0051174	biological_process	regulation of phosphorus metabolic process	2	3	199	30329	29	locus:2084138 // locus:2140255 // locus:2007519	CYP38 // PSAD-1 // PSAD-2	3.97877	0.0486308
GO:1901135	biological_process	carbohydrate derivative metabolic process	1	6	1233	30329	29	locus:2034802 // locus:2013880 // locus:2165897 // locus:2090101 // locus:2084138 // locus:2084460	AOR // GSR2 // GS2 // AT3G15520 // CYP38 // AT3G53940	2.34743	0.0497712
GO:0005622	cellular_component	intracellular	2	27	19877	30329	29	locus:2193962 // locus:2034802 // locus:2013880 // locus:2194714 // locus:2017869 // locus:2065598 // locus:2178133 // locus:2165897 // locus:2157423 // locus:2177754 // locus:2127851 // locus:2193839 // locus:2090101 // locus:2084138 // locus:2024852 // locus:2025162 // locus:2084460 // locus:2026841 // locus:2174175 // locus:2042977 // locus:2136627 // locus:2132006 // locus:2062497 // locus:20…	ALAAT2 // AOR // GSR2 // AT1G78180 // AT1G79910 // AT2G37890 // AT5G09820 // GS2 // APC2 // AT5G64970 // SHS1 // CPN60B // AT3G15520 // CYP38 // CYP59 // DHAR2 // AT3G53940 // AOAT2 // GLN1;4 // AT2G29500 // FIB // AT4G22240 // AT2G35490 // AT3G26070 // PSAD-1 // PSAD-2 // SHH1	0.506504	0.0361246
GO:0005623	cellular_component	cell	1	29	21770	30329	29	locus:2193962 // locus:2034802 // locus:2013880 // locus:2194714 // locus:2017869 // locus:2065598 // locus:2178133 // locus:2165897 // locus:2157423 // locus:2177754 // locus:2127851 // locus:2193839 // locus:2090101 // locus:2084138 // locus:2024852 // locus:2025162 // locus:2084460 // locus:2026841 // locus:2174175 // locus:2042977 // locus:2136627 // locus:2132006 // locus:2062497 // locus:20…	ALAAT2 // AOR // GSR2 // AT1G78180 // AT1G79910 // AT2G37890 // AT5G09820 // GS2 // APC2 // AT5G64970 // SHS1 // CPN60B // AT3G15520 // CYP38 // CYP59 // DHAR2 // AT3G53940 // AOAT2 // GLN1;4 // AT2G29500 // FIB // AT4G22240 // AT2G35490 // AT3G26070 // PERK6 // PERK7 // PSAD-1 // PSAD-2 // SHH1	0.478357	0.0061039
GO:0005737	cellular_component	cytoplasm	3	26	12207	30329	29	locus:2193962 // locus:2034802 // locus:2013880 // locus:2194714 // locus:2017869 // locus:2065598 // locus:2178133 // locus:2165897 // locus:2157423 // locus:2177754 // locus:2127851 // locus:2193839 // locus:2090101 // locus:2084138 // locus:2024852 // locus:2025162 // locus:2084460 // locus:2026841 // locus:2174175 // locus:2042977 // locus:2136627 // locus:2132006 // locus:2062497 // locus:20…	ALAAT2 // AOR // GSR2 // AT1G78180 // AT1G79910 // AT2G37890 // AT5G09820 // GS2 // APC2 // AT5G64970 // SHS1 // CPN60B // AT3G15520 // CYP38 // CYP59 // DHAR2 // AT3G53940 // AOAT2 // GLN1;4 // AT2G29500 // FIB // AT4G22240 // AT2G35490 // AT3G26070 // PSAD-1 // PSAD-2	1.15545	9.83146e-06
GO:0044424	cellular_component	intracellular part	3	27	19866	30329	29	locus:2193962 // locus:2034802 // locus:2013880 // locus:2194714 // locus:2017869 // locus:2065598 // locus:2178133 // locus:2165897 // locus:2157423 // locus:2177754 // locus:2127851 // locus:2193839 // locus:2090101 // locus:2084138 // locus:2024852 // locus:2025162 // locus:2084460 // locus:2026841 // locus:2174175 // locus:2042977 // locus:2136627 // locus:2132006 // locus:2062497 // locus:20…	ALAAT2 // AOR // GSR2 // AT1G78180 // AT1G79910 // AT2G37890 // AT5G09820 // GS2 // APC2 // AT5G64970 // SHS1 // CPN60B // AT3G15520 // CYP38 // CYP59 // DHAR2 // AT3G53940 // AOAT2 // GLN1;4 // AT2G29500 // FIB // AT4G22240 // AT2G35490 // AT3G26070 // PSAD-1 // PSAD-2 // SHH1	0.507303	0.0360703
GO:0044444	cellular_component	cytoplasmic part	4	24	10025	30329	29	locus:2193962 // locus:2034802 // locus:2013880 // locus:2194714 // locus:2065598 // locus:2178133 // locus:2165897 // locus:2157423 // locus:2177754 // locus:2127851 // locus:2193839 // locus:2090101 // locus:2084138 // locus:2024852 // locus:2025162 // locus:2084460 // locus:2026841 // locus:2174175 // locus:2136627 // locus:2132006 // locus:2062497 // locus:2092150 // locus:2140255 // locus:20…	ALAAT2 // AOR // GSR2 // AT1G78180 // AT2G37890 // AT5G09820 // GS2 // APC2 // AT5G64970 // SHS1 // CPN60B // AT3G15520 // CYP38 // CYP59 // DHAR2 // AT3G53940 // AOAT2 // GLN1;4 // FIB // AT4G22240 // AT2G35490 // AT3G26070 // PSAD-1 // PSAD-2	1.32408	1.03846e-05
GO:0044464	cellular_component	cell part	2	29	21770	30329	29	locus:2193962 // locus:2034802 // locus:2013880 // locus:2194714 // locus:2017869 // locus:2065598 // locus:2178133 // locus:2165897 // locus:2157423 // locus:2177754 // locus:2127851 // locus:2193839 // locus:2090101 // locus:2084138 // locus:2024852 // locus:2025162 // locus:2084460 // locus:2026841 // locus:2174175 // locus:2042977 // locus:2136627 // locus:2132006 // locus:2062497 // locus:20…	ALAAT2 // AOR // GSR2 // AT1G78180 // AT1G79910 // AT2G37890 // AT5G09820 // GS2 // APC2 // AT5G64970 // SHS1 // CPN60B // AT3G15520 // CYP38 // CYP59 // DHAR2 // AT3G53940 // AOAT2 // GLN1;4 // AT2G29500 // FIB // AT4G22240 // AT2G35490 // AT3G26070 // PERK6 // PERK7 // PSAD-1 // PSAD-2 // SHH1	0.478357	0.0061039
GO:0005829	cellular_component	cytosol	4	8	2035	30329	29	locus:2193962 // locus:2013880 // locus:2165897 // locus:2193839 // locus:2024852 // locus:2025162 // locus:2026841 // locus:2174175	ALAAT2 // GSR2 // GS2 // CPN60B // CYP59 // DHAR2 // AOAT2 // GLN1;4	2.03962	0.0305468
GO:0009507	cellular_component	chloroplast	5	16	3961	30329	29	locus:2034802 // locus:2013880 // locus:2194714 // locus:2178133 // locus:2165897 // locus:2127851 // locus:2193839 // locus:2090101 // locus:2084138 // locus:2026841 // locus:2136627 // locus:2132006 // locus:2062497 // locus:2092150 // locus:2140255 // locus:2007519	AOR // GSR2 // AT1G78180 // AT5G09820 // GS2 // SHS1 // CPN60B // AT3G15520 // CYP38 // AOAT2 // FIB // AT4G22240 // AT2G35490 // AT3G26070 // PSAD-1 // PSAD-2	2.07878	1.54729e-05
GO:0009536	cellular_component	plastid	5	17	4038	30329	29	locus:2034802 // locus:2013880 // locus:2194714 // locus:2178133 // locus:2165897 // locus:2177754 // locus:2127851 // locus:2193839 // locus:2090101 // locus:2084138 // locus:2026841 // locus:2136627 // locus:2132006 // locus:2062497 // locus:2092150 // locus:2140255 // locus:2007519	AOR // GSR2 // AT1G78180 // AT5G09820 // GS2 // AT5G64970 // SHS1 // CPN60B // AT3G15520 // CYP38 // AOAT2 // FIB // AT4G22240 // AT2G35490 // AT3G26070 // PSAD-1 // PSAD-2	2.13847	3.23378e-06
GO:0009532	cellular_component	plastid stroma	6	11	690	30329	29	locus:2034802 // locus:2013880 // locus:2165897 // locus:2193839 // locus:2084138 // locus:2026841 // locus:2136627 // locus:2132006 // locus:2062497 // locus:2092150 // locus:2140255	AOR // GSR2 // GS2 // CPN60B // CYP38 // AOAT2 // FIB // AT4G22240 // AT2G35490 // AT3G26070 // PSAD-1	4.05941	8.88321e-09
GO:0009570	cellular_component	chloroplast stroma	7	11	656	30329	29	locus:2034802 // locus:2013880 // locus:2165897 // locus:2193839 // locus:2084138 // locus:2026841 // locus:2136627 // locus:2132006 // locus:2062497 // locus:2092150 // locus:2140255	AOR // GSR2 // GS2 // CPN60B // CYP38 // AOAT2 // FIB // AT4G22240 // AT2G35490 // AT3G26070 // PSAD-1	4.13231	7.49854e-09
GO:0044422	cellular_component	organelle part	2	19	3129	30329	29	locus:2034802 // locus:2013880 // locus:2194714 // locus:2065598 // locus:2165897 // locus:2157423 // locus:2177754 // locus:2127851 // locus:2193839 // locus:2090101 // locus:2084138 // locus:2084460 // locus:2026841 // locus:2136627 // locus:2132006 // locus:2062497 // locus:2092150 // locus:2140255 // locus:2007519	AOR // GSR2 // AT1G78180 // AT2G37890 // GS2 // APC2 // AT5G64970 // SHS1 // CPN60B // AT3G15520 // CYP38 // AT3G53940 // AOAT2 // FIB // AT4G22240 // AT2G35490 // AT3G26070 // PSAD-1 // PSAD-2	2.66687	1.06361e-09
GO:0044434	cellular_component	chloroplast part	6	15	1211	30329	29	locus:2034802 // locus:2013880 // locus:2194714 // locus:2165897 // locus:2127851 // locus:2193839 // locus:2090101 // locus:2084138 // locus:2026841 // locus:2136627 // locus:2132006 // locus:2062497 // locus:2092150 // locus:2140255 // locus:2007519	AOR // GSR2 // AT1G78180 // GS2 // SHS1 // CPN60B // AT3G15520 // CYP38 // AOAT2 // FIB // AT4G22240 // AT2G35490 // AT3G26070 // PSAD-1 // PSAD-2	3.69534	1.8401e-10
GO:0044435	cellular_component	plastid part	6	15	1252	30329	29	locus:2034802 // locus:2013880 // locus:2194714 // locus:2165897 // locus:2127851 // locus:2193839 // locus:2090101 // locus:2084138 // locus:2026841 // locus:2136627 // locus:2132006 // locus:2062497 // locus:2092150 // locus:2140255 // locus:2007519	AOR // GSR2 // AT1G78180 // GS2 // SHS1 // CPN60B // AT3G15520 // CYP38 // AOAT2 // FIB // AT4G22240 // AT2G35490 // AT3G26070 // PSAD-1 // PSAD-2	3.6473	1.8401e-10
GO:0044446	cellular_component	intracellular organelle part	4	19	3122	30329	29	locus:2034802 // locus:2013880 // locus:2194714 // locus:2065598 // locus:2165897 // locus:2157423 // locus:2177754 // locus:2127851 // locus:2193839 // locus:2090101 // locus:2084138 // locus:2084460 // locus:2026841 // locus:2136627 // locus:2132006 // locus:2062497 // locus:2092150 // locus:2140255 // locus:2007519	AOR // GSR2 // AT1G78180 // AT2G37890 // GS2 // APC2 // AT5G64970 // SHS1 // CPN60B // AT3G15520 // CYP38 // AT3G53940 // AOAT2 // FIB // AT4G22240 // AT2G35490 // AT3G26070 // PSAD-1 // PSAD-2	2.6701	1.06361e-09
GO:0009579	cellular_component	thylakoid	3	10	515	30329	29	locus:2034802 // locus:2165897 // locus:2090101 // locus:2084138 // locus:2136627 // locus:2132006 // locus:2062497 // locus:2092150 // locus:2140255 // locus:2007519	AOR // GS2 // AT3G15520 // CYP38 // FIB // AT4G22240 // AT2G35490 // AT3G26070 // PSAD-1 // PSAD-2	4.34393	1.08636e-08
GO:0009526	cellular_component	plastid envelope	7	9	598	30329	29	locus:2034802 // locus:2013880 // locus:2194714 // locus:2165897 // locus:2127851 // locus:2193839 // locus:2136627 // locus:2140255 // locus:2007519	AOR // GSR2 // AT1G78180 // GS2 // SHS1 // CPN60B // FIB // PSAD-1 // PSAD-2	3.97635	9.06005e-07
GO:0009941	cellular_component	chloroplast envelope	8	8	573	30329	29	locus:2034802 // locus:2013880 // locus:2194714 // locus:2165897 // locus:2127851 // locus:2193839 // locus:2140255 // locus:2007519	AOR // GSR2 // AT1G78180 // GS2 // SHS1 // CPN60B // PSAD-1 // PSAD-2	3.86804	1.0045e-05
GO:0031967	cellular_component	organelle envelope	6	13	902	30329	29	locus:2034802 // locus:2013880 // locus:2194714 // locus:2065598 // locus:2165897 // locus:2157423 // locus:2177754 // locus:2127851 // locus:2193839 // locus:2084460 // locus:2136627 // locus:2140255 // locus:2007519	AOR // GSR2 // AT1G78180 // AT2G37890 // GS2 // APC2 // AT5G64970 // SHS1 // CPN60B // AT3G53940 // FIB // PSAD-1 // PSAD-2	3.91389	7.36039e-10
GO:0031975	cellular_component	envelope	2	13	902	30329	29	locus:2034802 // locus:2013880 // locus:2194714 // locus:2065598 // locus:2165897 // locus:2157423 // locus:2177754 // locus:2127851 // locus:2193839 // locus:2084460 // locus:2136627 // locus:2140255 // locus:2007519	AOR // GSR2 // AT1G78180 // AT2G37890 // GS2 // APC2 // AT5G64970 // SHS1 // CPN60B // AT3G53940 // FIB // PSAD-1 // PSAD-2	3.91389	7.36039e-10
GO:0010319	cellular_component	stromule	8	3	37	30329	29	locus:2034802 // locus:2193839 // locus:2136627	AOR // CPN60B // FIB	6.40594	0.000810222
GO:0048046	cellular_component	apoplast	1	4	329	30329	29	locus:2034802 // locus:2013880 // locus:2165897 // locus:2193839	AOR // GSR2 // GS2 // CPN60B	3.66849	0.0183998
GO:0005740	cellular_component	mitochondrial envelope	7	6	255	30329	29	locus:2194714 // locus:2065598 // locus:2157423 // locus:2177754 // locus:2127851 // locus:2084460	AT1G78180 // AT2G37890 // APC2 // AT5G64970 // SHS1 // AT3G53940	4.62104	2.23634e-05
GO:0005743	cellular_component	mitochondrial inner membrane	9	6	220	30329	29	locus:2194714 // locus:2065598 // locus:2157423 // locus:2177754 // locus:2127851 // locus:2084460	AT1G78180 // AT2G37890 // APC2 // AT5G64970 // SHS1 // AT3G53940	4.83403	1.11433e-05
GO:0016020	cellular_component	membrane	1	19	5051	30329	29	locus:2194714 // locus:2065598 // locus:2165897 // locus:2157423 // locus:2177754 // locus:2127851 // locus:2193839 // locus:2090101 // locus:2084138 // locus:2025162 // locus:2084460 // locus:2136627 // locus:2132006 // locus:2062497 // locus:2092150 // locus:2093999 // locus:2010282 // locus:2140255 // locus:2007519	AT1G78180 // AT2G37890 // GS2 // APC2 // AT5G64970 // SHS1 // CPN60B // AT3G15520 // CYP38 // DHAR2 // AT3G53940 // FIB // AT4G22240 // AT2G35490 // AT3G26070 // PERK6 // PERK7 // PSAD-1 // PSAD-2	1.976	1.54119e-06
GO:0019866	cellular_component	organelle inner membrane	8	6	272	30329	29	locus:2194714 // locus:2065598 // locus:2157423 // locus:2177754 // locus:2127851 // locus:2084460	AT1G78180 // AT2G37890 // APC2 // AT5G64970 // SHS1 // AT3G53940	4.52793	3.16753e-05
GO:0031090	cellular_component	organelle membrane	4	6	927	30329	29	locus:2194714 // locus:2065598 // locus:2157423 // locus:2177754 // locus:2127851 // locus:2084460	AT1G78180 // AT2G37890 // APC2 // AT5G64970 // SHS1 // AT3G53940	2.75897	0.0153571
GO:0031966	cellular_component	mitochondrial membrane	7	6	245	30329	29	locus:2194714 // locus:2065598 // locus:2157423 // locus:2177754 // locus:2127851 // locus:2084460	AT1G78180 // AT2G37890 // APC2 // AT5G64970 // SHS1 // AT3G53940	4.67875	1.8252e-05
GO:0044429	cellular_component	mitochondrial part	6	6	301	30329	29	locus:2194714 // locus:2065598 // locus:2157423 // locus:2177754 // locus:2127851 // locus:2084460	AT1G78180 // AT2G37890 // APC2 // AT5G64970 // SHS1 // AT3G53940	4.38177	5.40119e-05
GO:0009534	cellular_component	chloroplast thylakoid	8	9	435	30329	29	locus:2165897 // locus:2090101 // locus:2084138 // locus:2136627 // locus:2132006 // locus:2062497 // locus:2092150 // locus:2140255 // locus:2007519	GS2 // AT3G15520 // CYP38 // FIB // AT4G22240 // AT2G35490 // AT3G26070 // PSAD-1 // PSAD-2	4.43548	5.91827e-08
GO:0009535	cellular_component	chloroplast thylakoid membrane	10	9	322	30329	29	locus:2165897 // locus:2090101 // locus:2084138 // locus:2136627 // locus:2132006 // locus:2062497 // locus:2092150 // locus:2140255 // locus:2007519	GS2 // AT3G15520 // CYP38 // FIB // AT4G22240 // AT2G35490 // AT3G26070 // PSAD-1 // PSAD-2	4.86944	7.49854e-09
GO:0031976	cellular_component	plastid thylakoid	7	9	435	30329	29	locus:2165897 // locus:2090101 // locus:2084138 // locus:2136627 // locus:2132006 // locus:2062497 // locus:2092150 // locus:2140255 // locus:2007519	GS2 // AT3G15520 // CYP38 // FIB // AT4G22240 // AT2G35490 // AT3G26070 // PSAD-1 // PSAD-2	4.43548	5.91827e-08
GO:0031984	cellular_component	organelle subcompartment	5	9	681	30329	29	locus:2165897 // locus:2090101 // locus:2084138 // locus:2136627 // locus:2132006 // locus:2062497 // locus:2092150 // locus:2140255 // locus:2007519	GS2 // AT3G15520 // CYP38 // FIB // AT4G22240 // AT2G35490 // AT3G26070 // PSAD-1 // PSAD-2	3.78884	2.3771e-06
GO:0034357	cellular_component	photosynthetic membrane	6	9	340	30329	29	locus:2165897 // locus:2090101 // locus:2084138 // locus:2136627 // locus:2132006 // locus:2062497 // locus:2092150 // locus:2140255 // locus:2007519	GS2 // AT3G15520 // CYP38 // FIB // AT4G22240 // AT2G35490 // AT3G26070 // PSAD-1 // PSAD-2	4.79096	8.88321e-09
GO:0042651	cellular_component	thylakoid membrane	6	9	338	30329	29	locus:2165897 // locus:2090101 // locus:2084138 // locus:2136627 // locus:2132006 // locus:2062497 // locus:2092150 // locus:2140255 // locus:2007519	GS2 // AT3G15520 // CYP38 // FIB // AT4G22240 // AT2G35490 // AT3G26070 // PSAD-1 // PSAD-2	4.79947	8.88321e-09
GO:0044436	cellular_component	thylakoid part	4	9	381	30329	29	locus:2165897 // locus:2090101 // locus:2084138 // locus:2136627 // locus:2132006 // locus:2062497 // locus:2092150 // locus:2140255 // locus:2007519	GS2 // AT3G15520 // CYP38 // FIB // AT4G22240 // AT2G35490 // AT3G26070 // PSAD-1 // PSAD-2	4.62671	2.09412e-08
GO:0055035	cellular_component	plastid thylakoid membrane	8	9	323	30329	29	locus:2165897 // locus:2090101 // locus:2084138 // locus:2136627 // locus:2132006 // locus:2062497 // locus:2092150 // locus:2140255 // locus:2007519	GS2 // AT3G15520 // CYP38 // FIB // AT4G22240 // AT2G35490 // AT3G26070 // PSAD-1 // PSAD-2	4.86496	7.49854e-09
GO:0031977	cellular_component	thylakoid lumen	4	4	88	30329	29	locus:2090101 // locus:2084138 // locus:2136627 // locus:2132006	AT3G15520 // CYP38 // FIB // AT4G22240	5.571	0.000218873
GO:0010287	cellular_component	plastoglobule	8	5	68	30329	29	locus:2136627 // locus:2132006 // locus:2062497 // locus:2092150 // locus:2140255	FIB // AT4G22240 // AT2G35490 // AT3G26070 // PSAD-1	6.26489	1.54119e-06
GO:0009522	cellular_component	photosystem I	8	2	19	30329	29	locus:2140255 // locus:2007519	PSAD-1 // PSAD-2	6.7825	0.0114939
GO:0009538	cellular_component	photosystem I reaction center	10	2	11	30329	29	locus:2140255 // locus:2007519	PSAD-1 // PSAD-2	7.571	0.00497737
GO:0004021	molecular_function	L-alanine:2-oxoglutarate aminotransferase activity	1	2	6	30329	29	locus:2193962 // locus:2026841	ALAAT2 // AOAT2	8.44547	0.00166036
GO:0047635	molecular_function	alanine-oxo-acid transaminase activity	1	2	6	30329	29	locus:2193962 // locus:2026841	ALAAT2 // AOAT2	8.44547	0.00166036
GO:0043167	molecular_function	ion binding	1	7	1708	30329	29	locus:2193962 // locus:2034802 // locus:2013880 // locus:2157423 // locus:2025162 // locus:2093999 // locus:2010282	ALAAT2 // AOR // GSR2 // APC2 // DHAR2 // PERK6 // PERK7	2.09969	0.049656
GO:0004356	molecular_function	glutamate-ammonia ligase activity	1	3	7	30329	29	locus:2013880 // locus:2165897 // locus:2174175	GSR2 // GS2 // GLN1;4	8.80804	6.42673e-06
GO:0016211	molecular_function	ammonia ligase activity	1	3	9	30329	29	locus:2013880 // locus:2165897 // locus:2174175	GSR2 // GS2 // GLN1;4	8.44547	1.21034e-05
GO:0016874	molecular_function	ligase activity	1	3	168	30329	29	locus:2013880 // locus:2165897 // locus:2174175	GSR2 // GS2 // GLN1;4	4.22307	0.0336618
GO:0016879	molecular_function	ligase activity, forming carbon-nitrogen bonds	1	3	55	30329	29	locus:2013880 // locus:2165897 // locus:2174175	GSR2 // GS2 // GLN1;4	5.83403	0.00244666
GO:0016880	molecular_function	acid-ammonia (or amide) ligase activity	1	3	9	30329	29	locus:2013880 // locus:2165897 // locus:2174175	GSR2 // GS2 // GLN1;4	8.44547	1.21034e-05
GO:0005198	molecular_function	structural molecule activity	1	5	458	30329	29	locus:2178133 // locus:2136627 // locus:2132006 // locus:2062497 // locus:2092150	AT5G09820 // FIB // AT4G22240 // AT2G35490 // AT3G26070	3.51315	0.00611588
GO:0003755	molecular_function	peptidyl-prolyl cis-trans isomerase activity	1	3	56	30329	29	locus:2090101 // locus:2084138 // locus:2024852	AT3G15520 // CYP38 // CYP59	5.80804	0.00252341
GO:0016859	molecular_function	cis-trans isomerase activity	1	3	60	30329	29	locus:2090101 // locus:2084138 // locus:2024852	AT3G15520 // CYP38 // CYP59	5.7085	0.0030365

## Sheet: S3
Table S3. KEGG pathways of protein spots under low temperature stress.
PathwayClass	PathwayName	ID	Input number	Background number	P-Value	Corrected P-Value	Input	Hyperlink
RNA degradation	Genetic Information Processing; Folding, sorting and degradation	ath03018	2	111	0.163457	0.324372	345|298	http://www.genome.jp/kegg-bin/show_pathway?ath03018/ath:AT3G13470%09red
Protein processing in endoplasmic reticulum	Genetic Information Processing; Folding, sorting and degradation	ath04141	1	220	0.762229	0.89946	1117	http://www.genome.jp/kegg-bin/show_pathway?ath04141/ath:AT1G07400%09red
RNA transport	Genetic Information Processing; Translation	ath03013	1	169	0.667866	0.822484	722	http://www.genome.jp/kegg-bin/show_pathway?ath03013/ath:AT1G79280%09red
Metabolic pathways	KEGG PATHWAY	ath01100	14	1861	0.308949	0.488635	1285|693|966|1326|770|1316|369|865|764|811|486|437|1290|1012	http://www.genome.jp/kegg-bin/show_pathway?ath01100/ath:AT1G70580%09red/ath:AT3G50820%09red/ath:AT5G38430%09red/ath:ArthCp030%09red/ath:AT3G47520%09red/ath:AT4G02770%09red/ath:AT5G35630%09red
Biosynthesis of secondary metabolites	KEGG PATHWAY	ath01110	2	995	0.990395	0.999997	437|693	http://www.genome.jp/kegg-bin/show_pathway?ath01110/ath:AT3G47520%09red/ath:AT1G70580%09red
Alanine, aspartate and glutamate metabolism	Metabolism; Amino acid metabolism	ath00250	2	48	0.0407107	0.134566	437|486	http://www.genome.jp/kegg-bin/show_pathway?ath00250/ath:AT5G35630%09red/ath:AT1G70580%09red
Glycine, serine and threonine metabolism	Metabolism; Amino acid metabolism	ath00260	1	69	0.363429	0.546929	437	http://www.genome.jp/kegg-bin/show_pathway?ath00260/ath:AT1G70580%09red
Arginine and proline metabolism	Metabolism; Amino acid metabolism	ath00330	1	75	0.387689	0.56782	486	http://www.genome.jp/kegg-bin/show_pathway?ath00330/ath:AT5G35630%09red
Cysteine and methionine metabolism	Metabolism; Amino acid metabolism	ath00270	1	99	0.475948	0.648712	693	http://www.genome.jp/kegg-bin/show_pathway?ath00270/ath:AT3G47520%09red
Glyoxylate and dicarboxylate metabolism	Metabolism; Carbohydrate metabolism	ath00630	12	63	3.26612e-14	2.50185e-11	1285|693|1326|1316|369|865|764|811|486|437|1290|1012	http://www.genome.jp/kegg-bin/show_pathway?ath00630/ath:ArthCp030%09red/ath:AT5G35630%09red/ath:AT5G38430%09red/ath:AT3G47520%09red/ath:AT1G70580%09red
Citrate cycle (TCA cycle)	Metabolism; Carbohydrate metabolism	ath00020	1	62	0.333927	0.511101	693	http://www.genome.jp/kegg-bin/show_pathway?ath00020/ath:AT3G47520%09red
Pyruvate metabolism	Metabolism; Carbohydrate metabolism	ath00620	1	83	0.418624	0.598405	693	http://www.genome.jp/kegg-bin/show_pathway?ath00620/ath:AT3G47520%09red
Carbon fixation in photosynthetic organisms	Metabolism; Energy metabolism	ath00710	11	69	2.36307e-12	9.05056e-10	1285|693|1326|1316|369|865|764|811|437|1290|1012	http://www.genome.jp/kegg-bin/show_pathway?ath00710/ath:ArthCp030%09red/ath:AT3G47520%09red/ath:AT5G38430%09red/ath:AT1G70580%09red
Photosynthesis	Metabolism; Energy metabolism	ath00195	2	77	0.0910854	0.221606	966|770	http://www.genome.jp/kegg-bin/show_pathway?ath00195/ath:AT3G50820%09red/ath:AT4G02770%09red
Nitrogen metabolism	Metabolism; Energy metabolism	ath00910	1	42	0.242012	0.423244	486	http://www.genome.jp/kegg-bin/show_pathway?ath00910/ath:AT5G35630%09red
Carbon metabolism	Metabolism; Overview	ath01200	11	243	5.42531e-07	2.44458e-05	1285|693|1326|1316|369|865|764|811|437|1290|1012	http://www.genome.jp/kegg-bin/show_pathway?ath01200/ath:ArthCp030%09red/ath:AT3G47520%09red/ath:AT5G38430%09red/ath:AT1G70580%09red
2-Oxocarboxylic acid metabolism	Metabolism; Overview	ath01210	1	74	0.38371	0.566351	437	http://www.genome.jp/kegg-bin/show_pathway?ath01210/ath:AT1G70580%09red
Biosynthesis of amino acids	Metabolism; Overview	ath01230	2	255	0.493455	0.66547	437|486	http://www.genome.jp/kegg-bin/show_pathway?ath01230/ath:AT5G35630%09red/ath:AT1G70580%09red

## Sheet: S4
Table S4. Primers used for detecting the gene expression by reverse real-time PCR.
Gene name	Size	Primer sequence (5'-3')
Spot 298	120	CTGATCTGGTTGGGGTCACT
		CCTCCAACTCAACCTCCTTG
Spot 437	120	AAGGGATGGGATTTTGGTTC
		ACATCAAGACCCCAGTTTGC
Spot 486	118	ATTCTTGCTTGGCCACATTC
		ATTCCTGCAATTCCGAGCTA
Spot 697	120	GGCAAAAAGGACTTCGACAA
		GGAGATTCGCCGATAGTCAA
Spot 764	120	AAAAGATCGAAGTCGCGGTA
		CCAAAGATCTCGGTCAGAGC
Spot 770	120	CGAGTTCCAGAAGACCAAGC
		TAGTCGATGCCGTCCTTCTC
Spot 966	134	CAAATCCCTCTCCTTCACCA
		ACGGTGTGTTTGGGTCTAGC
Spot 1094	131	ATGGAGGAGAGCAAGCTCAA
		AGCTTCTTGGGGGAGATGTT
Spot 1117	123	GTTGAAGATGATCGGGTGCT
		TGGAAGCCTAAACCTCCTCA
Spot 1285	120	TGGTTGCACTGATGCTTCTC
		AAGCTGATGCACTGCACTTG
18S	124	gccaaggaagtttgaggcaa
		ttcaaagattacccgggcct
